# Supplementary material for: UTRN as a potential biomarker in breast cancer: a comprehensive bioinformatics and in vitro study
Source: Sci Rep. 2024 Apr 2;14:7702. doi: 10.1038/s41598-024-58124-5 (PMC10987506; doi:10.1038/s41598-024-58124-5)
Supplement: Supplementary file 7 — Supplementary Table 3. [file 41598_2024_58124_MOESM7_ESM.xls]

Predicted target microRNA genes from ENCORI database by correlation analysis.
#please cite:
#Zhou KR, Liu S, Cai L, et al. ENCORI: The Encyclopedia of RNA Interactomes.
#2.Li JH, et al.starBase v2.0: decoding miRNA-ceRNA, miRNA-ncRNA and protein-RNA interaction networks from large-scale CLIP-Seq data , Nucleic Acids Res. 2014 Jan;42:D92-7.
miRNAid	miRNAname	geneID	geneName	geneType	chromosome	narrowStart	narrowEnd	broadStart	broadEnd	strand	clipExpNum	degraExpNum	RBP	PITA	RNA22	miRmap	microT	miRanda	PicTar	TargetScan	pancancerNum
MIMAT0000062	hsa-let-7a-5p	ENSG00000152818	UTRN	protein_coding	chr6	145173379	145173384	145173357	145173385	+	1	0	AGO2	1	0	1	1	0	0	0	3
MIMAT0000062	hsa-let-7a-5p	ENSG00000152818	UTRN	protein_coding	chr6	145173733	145173739	145173712	145173740	+	12	0	AGO1,AGO1-4,AGO2	1	0	1	1	1	1	1	3
MIMAT0000063	hsa-let-7b-5p	ENSG00000152818	UTRN	protein_coding	chr6	145173379	145173384	145173357	145173385	+	1	0	AGO2	1	0	1	1	0	0	0	3
MIMAT0000063	hsa-let-7b-5p	ENSG00000152818	UTRN	protein_coding	chr6	145173733	145173739	145173712	145173740	+	12	0	AGO1,AGO1-4,AGO2	1	0	1	1	1	1	1	3
MIMAT0000064	hsa-let-7c-5p	ENSG00000152818	UTRN	protein_coding	chr6	145173379	145173384	145173357	145173385	+	1	0	AGO2	1	0	1	1	0	0	0	1
MIMAT0000064	hsa-let-7c-5p	ENSG00000152818	UTRN	protein_coding	chr6	145173733	145173739	145173712	145173740	+	12	0	AGO1,AGO1-4,AGO2	1	0	1	1	1	1	1	1
MIMAT0000065	hsa-let-7d-5p	ENSG00000152818	UTRN	protein_coding	chr6	145173379	145173384	145173357	145173385	+	1	0	AGO2	1	0	1	1	0	0	0	12
MIMAT0000065	hsa-let-7d-5p	ENSG00000152818	UTRN	protein_coding	chr6	145173733	145173739	145173712	145173740	+	12	0	AGO1,AGO1-4,AGO2	1	0	1	1	1	1	1	12
MIMAT0000066	hsa-let-7e-5p	ENSG00000152818	UTRN	protein_coding	chr6	145173379	145173384	145173357	145173385	+	1	0	AGO2	1	0	1	1	0	0	0	1
MIMAT0000066	hsa-let-7e-5p	ENSG00000152818	UTRN	protein_coding	chr6	145173733	145173739	145173712	145173740	+	12	0	AGO1,AGO1-4,AGO2	1	0	1	1	1	1	1	1
MIMAT0000067	hsa-let-7f-5p	ENSG00000152818	UTRN	protein_coding	chr6	145173379	145173384	145173357	145173385	+	1	0	AGO2	1	0	1	1	0	0	0	3
MIMAT0000067	hsa-let-7f-5p	ENSG00000152818	UTRN	protein_coding	chr6	145173733	145173739	145173712	145173740	+	12	0	AGO1,AGO1-4,AGO2	1	0	1	1	1	1	1	3
MIMAT0000068	hsa-miR-15a-5p	ENSG00000152818	UTRN	protein_coding	chr6	145173777	145173783	145173763	145173784	+	11	0	AGO1,AGO1-4,AGO2	1	0	1	0	1	0	0	12
MIMAT0000069	hsa-miR-16-5p	ENSG00000152818	UTRN	protein_coding	chr6	145173777	145173783	145173765	145173784	+	10	0	AGO1,AGO1-4,AGO2	1	0	1	0	1	0	0	14
MIMAT0000070	hsa-miR-17-5p	ENSG00000152818	UTRN	protein_coding	chr6	145172519	145172524	145172503	145172525	+	1	0	AGO2	1	0	0	0	1	0	0	18
MIMAT0000073	hsa-miR-19a-3p	ENSG00000152818	UTRN	protein_coding	chr6	145172560	145172565	145172544	145172566	+	3	0	AGO2	1	0	0	0	1	0	0	17
MIMAT0000074	hsa-miR-19b-3p	ENSG00000152818	UTRN	protein_coding	chr6	145172560	145172565	145172544	145172566	+	3	0	AGO2	1	0	0	0	1	0	0	16
MIMAT0000075	hsa-miR-20a-5p	ENSG00000152818	UTRN	protein_coding	chr6	145172519	145172524	145172503	145172525	+	1	0	AGO2	1	0	0	0	1	0	0	12
MIMAT0000093	hsa-miR-93-5p	ENSG00000152818	UTRN	protein_coding	chr6	145172519	145172524	145172503	145172525	+	1	0	AGO2	1	0	0	0	1	0	0	14
MIMAT0000095	hsa-miR-96-5p	ENSG00000152818	UTRN	protein_coding	chr6	145172191	145172196	145172169	145172197	+	2	0	AGO1-4,AGO2	1	0	0	1	0	0	0	16
MIMAT0000096	hsa-miR-98-5p	ENSG00000152818	UTRN	protein_coding	chr6	145173379	145173384	145173357	145173385	+	1	0	AGO2	1	0	1	1	0	0	0	9
MIMAT0000096	hsa-miR-98-5p	ENSG00000152818	UTRN	protein_coding	chr6	145173733	145173739	145173712	145173740	+	12	0	AGO1,AGO1-4,AGO2	1	0	1	1	1	1	1	9
MIMAT0000101	hsa-miR-103a-3p	ENSG00000152818	UTRN	protein_coding	chr6	145173780	145173782	145173761	145173785	+	11	0	AGO1,AGO1-4,AGO2	2	0	2	0	1	0	0	10
MIMAT0000103	hsa-miR-106a-5p	ENSG00000152818	UTRN	protein_coding	chr6	145172519	145172524	145172503	145172525	+	1	0	AGO2	1	0	0	0	1	0	0	10
MIMAT0000104	hsa-miR-107	ENSG00000152818	UTRN	protein_coding	chr6	145173780	145173782	145173761	145173785	+	11	0	AGO1,AGO1-4,AGO2	2	0	2	0	1	0	0	7
MIMAT0000232	hsa-miR-199a-3p	ENSG00000152818	UTRN	protein_coding	chr6	145172266	145172271	145172266	145172272	+	2	0	AGO1-4,AGO2	1	0	0	0	0	1	0	3
MIMAT0000251	hsa-miR-147a	ENSG00000152818	UTRN	protein_coding	chr6	145172742	145172747	145172742	145172747	+	4	0	AGO1-4,AGO2	1	0	1	0	0	0	0	1
MIMAT0000251	hsa-miR-147a	ENSG00000152818	UTRN	protein_coding	chr6	145173228	145173233	145173228	145173233	+	1	0	AGO2	1	0	1	0	0	0	0	1
MIMAT0000252	hsa-miR-7-5p	ENSG00000152818	UTRN	protein_coding	chr6	145173893	145173899	145173872	145173900	+	5	0	AGO2	1	0	1	1	1	0	0	16
MIMAT0000271	hsa-miR-214-3p	ENSG00000152818	UTRN	protein_coding	chr6	145172542	145172547	145172520	145172548	+	2	0	AGO2	1	0	1	1	0	0	0	3
MIMAT0000271	hsa-miR-214-3p	ENSG00000152818	UTRN	protein_coding	chr6	145173779	145173784	145173757	145173785	+	11	0	AGO1,AGO1-4,AGO2	1	0	1	1	0	0	0	3
MIMAT0000274	hsa-miR-217	ENSG00000152818	UTRN	protein_coding	chr6	145173783	145173788	145173761	145173789	+	11	0	AGO1,AGO1-4,AGO2	1	0	0	1	0	0	0	2
MIMAT0000274	hsa-miR-217	ENSG00000152818	UTRN	protein_coding	chr6	145174044	145174049	145174022	145174050	+	2	0	AGO2	1	0	0	1	1	0	0	2
MIMAT0000280	hsa-miR-223-3p	ENSG00000152818	UTRN	protein_coding	chr6	145172284	145172289	145172262	145172290	+	2	0	AGO1-4,AGO2	1	0	0	1	0	0	0	10
MIMAT0000414	hsa-let-7g-5p	ENSG00000152818	UTRN	protein_coding	chr6	145173379	145173384	145173357	145173385	+	1	0	AGO2	1	0	1	1	0	0	0	9
MIMAT0000414	hsa-let-7g-5p	ENSG00000152818	UTRN	protein_coding	chr6	145173733	145173739	145173712	145173740	+	12	0	AGO1,AGO1-4,AGO2	1	0	1	1	1	1	1	9
MIMAT0000415	hsa-let-7i-5p	ENSG00000152818	UTRN	protein_coding	chr6	145173379	145173384	145173357	145173385	+	1	0	AGO2	1	0	1	1	0	0	0	2
MIMAT0000415	hsa-let-7i-5p	ENSG00000152818	UTRN	protein_coding	chr6	145173733	145173739	145173712	145173740	+	12	0	AGO1,AGO1-4,AGO2	1	0	1	1	1	1	1	2
MIMAT0000416	hsa-miR-1-3p	ENSG00000152818	UTRN	protein_coding	chr6	145172533	145172539	145172512	145172540	+	2	0	AGO2	1	0	1	1	1	1	1	2
MIMAT0000417	hsa-miR-15b-5p	ENSG00000152818	UTRN	protein_coding	chr6	145173777	145173783	145173763	145173784	+	11	0	AGO1,AGO1-4,AGO2	1	0	1	0	1	0	0	13
MIMAT0000428	hsa-miR-135a-5p	ENSG00000152818	UTRN	protein_coding	chr6	145172626	145172631	145172604	145172647	+	3	0	AGO2	1	0	1	2	2	0	0	4
MIMAT0000428	hsa-miR-135a-5p	ENSG00000152818	UTRN	protein_coding	chr6	145172641	145172646	145172641	145172646	+	3	0	AGO2	1	0	1	0	0	0	0	4
MIMAT0000428	hsa-miR-135a-5p	ENSG00000152818	UTRN	protein_coding	chr6	145173716	145173722	145173695	145173723	+	10	0	AGO1,AGO1-4,AGO2	1	0	1	1	1	0	1	4
MIMAT0000431	hsa-miR-140-5p	ENSG00000152818	UTRN	protein_coding	chr6	145172517	145172522	145172502	145172523	+	1	0	AGO2	1	0	1	0	1	0	0	3
MIMAT0000431	hsa-miR-140-5p	ENSG00000152818	UTRN	protein_coding	chr6	145172818	145172823	145172818	145172823	+	5	0	AGO1-4,AGO2	1	0	1	0	0	0	0	3
MIMAT0000432	hsa-miR-141-3p	ENSG00000152818	UTRN	protein_coding	chr6	145172168	145172175	145172152	145172176	+	1	0	AGO2	1	0	0	0	1	0	0	17
MIMAT0000433	hsa-miR-142-5p	ENSG00000152818	UTRN	protein_coding	chr6	145173772	145173777	145173770	145173778	+	10	0	AGO1,AGO1-4,AGO2	1	0	0	0	0	1	0	6
MIMAT0000434	hsa-miR-142-3p	ENSG00000152818	UTRN	protein_coding	chr6	145173996	145174002	145173975	145174003	+	7	0	AGO2	1	0	1	1	1	1	1	8
MIMAT0000439	hsa-miR-153-3p	ENSG00000152818	UTRN	protein_coding	chr6	145172356	145172362	145172335	145172363	+	4	0	AGO2	1	0	1	1	1	1	1	5
MIMAT0000439	hsa-miR-153-3p	ENSG00000152818	UTRN	protein_coding	chr6	145173951	145173956	145173929	145173957	+	3	0	AGO2	1	0	1	1	1	0	0	5
MIMAT0000441	hsa-miR-9-5p	ENSG00000152818	UTRN	protein_coding	chr6	145172293	145172298	145172271	145172299	+	2	0	AGO1-4,AGO2	1	0	1	1	1	1	1	9
MIMAT0000441	hsa-miR-9-5p	ENSG00000152818	UTRN	protein_coding	chr6	145172988	145172994	145172967	145172995	+	3	0	AGO2	1	0	1	1	1	1	0	9
MIMAT0000452	hsa-miR-154-5p	ENSG00000152818	UTRN	protein_coding	chr6	145174007	145174012	145173993	145174013	+	6	0	AGO2	1	0	0	0	1	0	0	5
MIMAT0000456	hsa-miR-186-5p	ENSG00000152818	UTRN	protein_coding	chr6	145172808	145172813	145172808	145172813	+	3	0	AGO1-4,AGO2	1	0	1	0	0	0	0	15
MIMAT0000456	hsa-miR-186-5p	ENSG00000152818	UTRN	protein_coding	chr6	145172864	145172869	145172864	145172869	+	1	0	AGO2	1	0	1	0	0	0	0	15
MIMAT0000456	hsa-miR-186-5p	ENSG00000152818	UTRN	protein_coding	chr6	145174073	145174078	145174071	145174078	+	2	0	AGO2	1	0	1	0	0	0	0	15
MIMAT0000461	hsa-miR-195-5p	ENSG00000152818	UTRN	protein_coding	chr6	145173777	145173783	145173764	145173784	+	11	0	AGO1,AGO1-4,AGO2	1	0	1	0	1	0	0	1
MIMAT0000462	hsa-miR-206	ENSG00000152818	UTRN	protein_coding	chr6	145172533	145172539	145172512	145172540	+	2	0	AGO2	1	0	1	1	1	1	1	1
MIMAT0000680	hsa-miR-106b-5p	ENSG00000152818	UTRN	protein_coding	chr6	145172519	145172524	145172505	145172525	+	1	0	AGO2	1	0	0	0	1	0	0	14
MIMAT0000682	hsa-miR-200a-3p	ENSG00000152818	UTRN	protein_coding	chr6	145172168	145172175	145172156	145172176	+	1	0	AGO2	1	0	0	0	1	0	0	11
MIMAT0000720	hsa-miR-376c-3p	ENSG00000152818	UTRN	protein_coding	chr6	145173330	145173336	145173317	145173337	+	2	0	AGO2	1	0	0	0	1	0	0	2
MIMAT0000721	hsa-miR-369-3p	ENSG00000152818	UTRN	protein_coding	chr6	145172332	145172337	145172310	145172338	+	2	0	AGO2	1	0	0	1	0	0	0	5
MIMAT0000721	hsa-miR-369-3p	ENSG00000152818	UTRN	protein_coding	chr6	145173619	145173624	145173597	145173625	+	2	0	AGO2	1	0	0	1	0	0	0	5
MIMAT0000727	hsa-miR-374a-5p	ENSG00000152818	UTRN	protein_coding	chr6	145172962	145172967	145172947	145172968	+	3	0	AGO2	1	0	0	0	1	0	0	2
MIMAT0000735	hsa-miR-380-3p	ENSG00000152818	UTRN	protein_coding	chr6	145172523	145172528	145172509	145172537	+	2	0	AGO2	1	0	0	1	0	0	0	2
MIMAT0000735	hsa-miR-380-3p	ENSG00000152818	UTRN	protein_coding	chr6	145173080	145173086	145173059	145173087	+	2	0	AGO2	1	0	0	1	0	0	0	2
MIMAT0000735	hsa-miR-380-3p	ENSG00000152818	UTRN	protein_coding	chr6	145174125	145174130	145174103	145174131	+	1	0	AGO2	1	0	0	1	0	0	0	2
MIMAT0000736	hsa-miR-381-3p	ENSG00000152818	UTRN	protein_coding	chr6	145172419	145172424	145172397	145172432	+	1	0	AGO2	1	0	1	2	0	0	0	2
MIMAT0000736	hsa-miR-381-3p	ENSG00000152818	UTRN	protein_coding	chr6	145173948	145173953	145173926	145173954	+	3	0	AGO2	1	0	1	1	0	0	0	2
MIMAT0000758	hsa-miR-135b-5p	ENSG00000152818	UTRN	protein_coding	chr6	145172626	145172631	145172604	145172647	+	3	0	AGO2	1	0	1	2	2	0	0	17
MIMAT0000758	hsa-miR-135b-5p	ENSG00000152818	UTRN	protein_coding	chr6	145172641	145172646	145172641	145172646	+	3	0	AGO2	1	0	1	0	0	0	0	17
MIMAT0000758	hsa-miR-135b-5p	ENSG00000152818	UTRN	protein_coding	chr6	145173716	145173722	145173695	145173723	+	10	0	AGO1,AGO1-4,AGO2	1	0	1	1	1	0	1	17
MIMAT0000773	hsa-miR-346	ENSG00000152818	UTRN	protein_coding	chr6	145173092	145173097	145173092	145173097	+	2	0	AGO2	1	0	1	0	0	0	0	2
MIMAT0000773	hsa-miR-346	ENSG00000152818	UTRN	protein_coding	chr6	145173223	145173228	145173223	145173228	+	1	0	AGO2	1	0	1	0	0	0	0	2
MIMAT0001341	hsa-miR-424-5p	ENSG00000152818	UTRN	protein_coding	chr6	145173777	145173783	145173762	145173784	+	11	0	AGO1,AGO1-4,AGO2	1	0	1	0	1	0	0	10
MIMAT0001413	hsa-miR-20b-5p	ENSG00000152818	UTRN	protein_coding	chr6	145172519	145172524	145172503	145172525	+	1	0	AGO2	1	0	0	0	1	0	0	7
MIMAT0001532	hsa-miR-448	ENSG00000152818	UTRN	protein_coding	chr6	145172357	145172362	145172335	145172363	+	4	0	AGO2	1	0	1	1	1	1	0	3
MIMAT0001532	hsa-miR-448	ENSG00000152818	UTRN	protein_coding	chr6	145173951	145173956	145173929	145173957	+	3	0	AGO2	1	0	1	1	1	0	0	3
MIMAT0001638	hsa-miR-409-5p	ENSG00000152818	UTRN	protein_coding	chr6	145174006	145174011	145173984	145174012	+	6	0	AGO2	1	0	0	1	0	0	0	8
MIMAT0002171	hsa-miR-410-3p	ENSG00000152818	UTRN	protein_coding	chr6	145172733	145172738	145172711	145172739	+	4	0	AGO1-4,AGO2	1	0	0	1	1	0	0	3
MIMAT0002171	hsa-miR-410-3p	ENSG00000152818	UTRN	protein_coding	chr6	145173702	145173707	145173680	145173708	+	4	0	AGO1-4,AGO2	1	0	0	1	1	1	0	3
MIMAT0002805	hsa-miR-489-3p	ENSG00000152818	UTRN	protein_coding	chr6	145173333	145173338	145173311	145173339	+	2	0	AGO2	1	0	0	1	0	0	0	4
MIMAT0002805	hsa-miR-489-3p	ENSG00000152818	UTRN	protein_coding	chr6	145173817	145173822	145173795	145173823	+	8	0	AGO1-4,AGO2	1	0	0	1	0	0	0	4
MIMAT0002814	hsa-miR-432-5p	ENSG00000152818	UTRN	protein_coding	chr6	145172198	145172203	145172196	145172203	+	2	0	AGO1-4,AGO2	1	0	1	0	0	0	0	2
MIMAT0002814	hsa-miR-432-5p	ENSG00000152818	UTRN	protein_coding	chr6	145173873	145173879	145173852	145173880	+	3	0	AGO2	1	0	1	1	0	0	0	2
MIMAT0002816	hsa-miR-494-3p	ENSG00000152818	UTRN	protein_coding	chr6	145172154	145172160	145172140	145172161	+	1	0	AGO2	1	0	0	0	1	0	0	4
MIMAT0002817	hsa-miR-495-3p	ENSG00000152818	UTRN	protein_coding	chr6	145172311	145172316	145172289	145172317	+	2	0	AGO1-4,AGO2	1	0	0	1	1	0	0	2
MIMAT0002817	hsa-miR-495-3p	ENSG00000152818	UTRN	protein_coding	chr6	145172679	145172684	145172657	145172685	+	3	0	AGO1-4,AGO2	1	0	0	1	0	0	0	2
MIMAT0002820	hsa-miR-497-5p	ENSG00000152818	UTRN	protein_coding	chr6	145173777	145173783	145173764	145173784	+	11	0	AGO1,AGO1-4,AGO2	1	0	1	0	1	0	0	1
MIMAT0002849	hsa-miR-524-5p	ENSG00000152818	UTRN	protein_coding	chr6	145172418	145172423	145172396	145172424	+	2	0	AGO2	1	0	0	1	0	0	0	3
MIMAT0002849	hsa-miR-524-5p	ENSG00000152818	UTRN	protein_coding	chr6	145173947	145173952	145173925	145173953	+	3	0	AGO2	1	0	0	1	0	0	0	3
MIMAT0002853	hsa-miR-519d-3p	ENSG00000152818	UTRN	protein_coding	chr6	145172519	145172524	145172504	145172525	+	1	0	AGO2	1	0	0	0	1	0	0	5
MIMAT0002855	hsa-miR-520d-5p	ENSG00000152818	UTRN	protein_coding	chr6	145172418	145172423	145172396	145172424	+	2	0	AGO2	1	0	0	1	0	0	0	4
MIMAT0002855	hsa-miR-520d-5p	ENSG00000152818	UTRN	protein_coding	chr6	145173947	145173952	145173925	145173953	+	3	0	AGO2	1	0	0	1	0	0	0	4
MIMAT0003165	hsa-miR-545-3p	ENSG00000152818	UTRN	protein_coding	chr6	145172811	145172817	145172798	145172818	+	5	0	AGO1-4,AGO2	1	1	0	0	0	0	0	3
MIMAT0003241	hsa-miR-576-5p	ENSG00000152818	UTRN	protein_coding	chr6	145172508	145172515	145172488	145172516	+	1	0	AGO2	1	0	0	1	0	0	0	15
MIMAT0003241	hsa-miR-576-5p	ENSG00000152818	UTRN	protein_coding	chr6	145173606	145173613	145173604	145173632	+	2	0	AGO2	1	0	0	1	0	0	0	15
MIMAT0003255	hsa-miR-588	ENSG00000152818	UTRN	protein_coding	chr6	145172694	145172699	145172694	145172699	+	2	0	AGO1-4,AGO2	1	0	1	0	0	0	0	1
MIMAT0003255	hsa-miR-588	ENSG00000152818	UTRN	protein_coding	chr6	145173587	145173592	145173587	145173592	+	1	0	AGO2	1	0	1	0	0	0	0	1
MIMAT0003281	hsa-miR-613	ENSG00000152818	UTRN	protein_coding	chr6	145172534	145172539	145172512	145172540	+	2	0	AGO2	1	0	0	1	1	1	1	0
MIMAT0003311	hsa-miR-641	ENSG00000152818	UTRN	protein_coding	chr6	145173063	145173069	145173042	145173070	+	2	0	AGO2	1	0	1	1	0	0	0	5
MIMAT0003311	hsa-miR-641	ENSG00000152818	UTRN	protein_coding	chr6	145173892	145173897	145173870	145173898	+	5	0	AGO2	1	0	1	1	0	0	0	5
MIMAT0003389	hsa-miR-542-3p	ENSG00000152818	UTRN	protein_coding	chr6	145172409	145172414	145172394	145172415	+	2	0	AGO2	1	0	1	0	1	0	0	3
MIMAT0003389	hsa-miR-542-3p	ENSG00000152818	UTRN	protein_coding	chr6	145173334	145173339	145173334	145173339	+	2	0	AGO2	1	0	1	0	0	0	0	3
MIMAT0004563	hsa-miR-199b-3p	ENSG00000152818	UTRN	protein_coding	chr6	145172266	145172271	145172266	145172272	+	2	0	AGO1-4,AGO2	1	0	0	0	0	1	0	3
MIMAT0004597	hsa-miR-140-3p	ENSG00000152818	UTRN	protein_coding	chr6	145174086	145174091	145174064	145174092	+	2	0	AGO2	1	0	0	1	0	0	0	3
MIMAT0004690	hsa-miR-379-3p	ENSG00000152818	UTRN	protein_coding	chr6	145172523	145172528	145172509	145172537	+	2	0	AGO2	0	0	1	1	0	0	0	2
MIMAT0004690	hsa-miR-379-3p	ENSG00000152818	UTRN	protein_coding	chr6	145173081	145173086	145173059	145173087	+	2	0	AGO2	0	0	1	1	0	0	0	2
MIMAT0004690	hsa-miR-379-3p	ENSG00000152818	UTRN	protein_coding	chr6	145174124	145174130	145174103	145174131	+	1	0	AGO2	0	0	1	1	0	0	0	2
MIMAT0004692	hsa-miR-340-5p	ENSG00000152818	UTRN	protein_coding	chr6	145172317	145172322	145172295	145172323	+	2	0	AGO1-4,AGO2	1	0	1	1	1	0	0	5
MIMAT0004692	hsa-miR-340-5p	ENSG00000152818	UTRN	protein_coding	chr6	145172613	145172618	145172591	145172619	+	1	0	AGO2	1	0	1	1	1	0	0	5
MIMAT0004692	hsa-miR-340-5p	ENSG00000152818	UTRN	protein_coding	chr6	145173280	145173285	145173258	145173286	+	1	0	AGO2	1	0	1	1	0	0	0	5
MIMAT0004692	hsa-miR-340-5p	ENSG00000152818	UTRN	protein_coding	chr6	145173701	145173706	145173686	145173707	+	4	0	AGO1-4,AGO2	1	0	1	0	1	0	0	5
MIMAT0004793	hsa-miR-556-3p	ENSG00000152818	UTRN	protein_coding	chr6	145172833	145172838	145172811	145172839	+	6	0	AGO1-4,AGO2	1	0	1	1	0	0	0	8
MIMAT0004793	hsa-miR-556-3p	ENSG00000152818	UTRN	protein_coding	chr6	145174018	145174023	145173996	145174024	+	6	0	AGO2	1	0	1	1	0	0	0	8
MIMAT0004813	hsa-miR-411-3p	ENSG00000152818	UTRN	protein_coding	chr6	145172523	145172528	145172509	145172537	+	2	0	AGO2	0	0	1	1	0	0	0	3
MIMAT0004813	hsa-miR-411-3p	ENSG00000152818	UTRN	protein_coding	chr6	145173081	145173086	145173059	145173087	+	2	0	AGO2	0	0	1	1	0	0	0	3
MIMAT0004813	hsa-miR-411-3p	ENSG00000152818	UTRN	protein_coding	chr6	145174124	145174130	145174103	145174131	+	1	0	AGO2	0	0	1	1	0	0	0	3
MIMAT0004903	hsa-miR-300	ENSG00000152818	UTRN	protein_coding	chr6	145172419	145172424	145172397	145172432	+	1	0	AGO2	1	0	1	2	0	1	0	0
MIMAT0004903	hsa-miR-300	ENSG00000152818	UTRN	protein_coding	chr6	145173948	145173953	145173926	145173954	+	3	0	AGO2	1	0	1	1	0	0	0	0
MIMAT0004909	hsa-miR-450b-5p	ENSG00000152818	UTRN	protein_coding	chr6	145173790	145173795	145173768	145173796	+	10	0	AGO1,AGO1-4,AGO2	1	0	0	1	0	0	0	7
MIMAT0004909	hsa-miR-450b-5p	ENSG00000152818	UTRN	protein_coding	chr6	145173953	145173958	145173931	145173959	+	3	0	AGO2	1	0	0	1	0	0	0	7
MIMAT0004916	hsa-miR-888-5p	ENSG00000152818	UTRN	protein_coding	chr6	145172246	145172251	145172224	145172252	+	2	0	AGO1-4	1	0	0	1	0	0	0	5
MIMAT0004916	hsa-miR-888-5p	ENSG00000152818	UTRN	protein_coding	chr6	145173396	145173403	145173376	145173404	+	1	0	AGO2	1	0	0	1	0	0	0	5
MIMAT0004921	hsa-miR-889-3p	ENSG00000152818	UTRN	protein_coding	chr6	145172331	145172336	145172309	145172337	+	2	0	AGO2	1	0	0	1	0	0	0	4
MIMAT0004921	hsa-miR-889-3p	ENSG00000152818	UTRN	protein_coding	chr6	145172551	145172556	145172529	145172557	+	2	0	AGO2	1	0	0	1	0	0	0	4
MIMAT0004921	hsa-miR-889-3p	ENSG00000152818	UTRN	protein_coding	chr6	145172983	145172988	145172961	145172989	+	3	0	AGO2	1	0	0	1	0	0	0	4
MIMAT0004922	hsa-miR-875-5p	ENSG00000152818	UTRN	protein_coding	chr6	145172383	145172389	145172368	145172390	+	3	0	AGO2	1	0	1	0	1	0	0	1
MIMAT0004924	hsa-miR-876-5p	ENSG00000152818	UTRN	protein_coding	chr6	145172840	145172845	145172818	145172846	+	6	0	AGO1-4,AGO2	1	0	0	1	0	0	0	2
MIMAT0004949	hsa-miR-877-5p	ENSG00000152818	UTRN	protein_coding	chr6	145173962	145173968	145173962	145173968	+	6	0	AGO2	1	0	1	0	0	0	0	11
MIMAT0004954	hsa-miR-543	ENSG00000152818	UTRN	protein_coding	chr6	145172600	145172605	145172578	145172606	+	2	0	AGO2	1	0	0	1	0	0	0	2
MIMAT0004955	hsa-miR-374b-5p	ENSG00000152818	UTRN	protein_coding	chr6	145172962	145172967	145172947	145172968	+	3	0	AGO2	1	0	0	0	1	0	0	3
MIMAT0005795	hsa-miR-1323	ENSG00000152818	UTRN	protein_coding	chr6	145172603	145172608	145172581	145172609	+	2	0	AGO2	1	0	1	1	0	0	0	2
MIMAT0005795	hsa-miR-1323	ENSG00000152818	UTRN	protein_coding	chr6	145173517	145173522	145173495	145173523	+	1	0	AGO2	1	0	1	1	0	0	0	2
MIMAT0005800	hsa-miR-1298-5p	ENSG00000152818	UTRN	protein_coding	chr6	145173353	145173358	145173331	145173359	+	2	0	AGO2	1	0	0	1	0	0	0	3
MIMAT0005919	hsa-miR-548o-3p	ENSG00000152818	UTRN	protein_coding	chr6	145172603	145172608	145172581	145172609	+	2	0	AGO2	1	0	1	1	0	0	0	3
MIMAT0005919	hsa-miR-548o-3p	ENSG00000152818	UTRN	protein_coding	chr6	145173517	145173522	145173495	145173523	+	1	0	AGO2	1	0	1	1	0	0	0	3
MIMAT0005944	hsa-miR-1252-5p	ENSG00000152818	UTRN	protein_coding	chr6	145172536	145172542	145172515	145172543	+	2	0	AGO2	1	0	0	1	0	0	0	2
MIMAT0010364	hsa-miR-761	ENSG00000152818	UTRN	protein_coding	chr6	145172542	145172547	145172520	145172548	+	2	0	AGO2	0	0	1	1	0	0	0	1
MIMAT0010364	hsa-miR-761	ENSG00000152818	UTRN	protein_coding	chr6	145173779	145173784	145173757	145173785	+	11	0	AGO1,AGO1-4,AGO2	0	0	1	1	0	0	0	1
MIMAT0015037	hsa-miR-3163	ENSG00000152818	UTRN	protein_coding	chr6	145173279	145173284	145173257	145173285	+	1	0	AGO2	0	0	1	1	0	0	0	1
MIMAT0015037	hsa-miR-3163	ENSG00000152818	UTRN	protein_coding	chr6	145173700	145173705	145173678	145173706	+	4	0	AGO1-4,AGO2	0	0	1	1	0	0	0	1
MIMAT0015037	hsa-miR-3163	ENSG00000152818	UTRN	protein_coding	chr6	145173805	145173810	145173783	145173811	+	9	0	AGO1-4,AGO2	0	0	1	1	0	0	0	1
MIMAT0017997	hsa-miR-3617-5p	ENSG00000152818	UTRN	protein_coding	chr6	145173063	145173069	145173042	145173070	+	2	0	AGO2	0	0	1	1	0	0	0	2
MIMAT0017997	hsa-miR-3617-5p	ENSG00000152818	UTRN	protein_coding	chr6	145173892	145173897	145173870	145173898	+	5	0	AGO2	0	0	1	1	0	0	0	2
MIMAT0017999	hsa-miR-3619-5p	ENSG00000152818	UTRN	protein_coding	chr6	145172542	145172547	145172520	145172548	+	2	0	AGO2	0	0	1	1	0	0	0	5
MIMAT0017999	hsa-miR-3619-5p	ENSG00000152818	UTRN	protein_coding	chr6	145173779	145173784	145173757	145173785	+	11	0	AGO1,AGO1-4,AGO2	0	0	1	1	0	0	0	5
MIMAT0018980	hsa-miR-4458	ENSG00000152818	UTRN	protein_coding	chr6	145173379	145173384	145173357	145173385	+	1	0	AGO2	0	0	1	1	0	0	0	1
MIMAT0018980	hsa-miR-4458	ENSG00000152818	UTRN	protein_coding	chr6	145173733	145173739	145173712	145173740	+	12	0	AGO1,AGO1-4,AGO2	0	0	1	1	0	1	1	1
MIMAT0019036	hsa-miR-4500	ENSG00000152818	UTRN	protein_coding	chr6	145173379	145173384	145173357	145173385	+	1	0	AGO2	0	0	1	1	0	0	0	0
MIMAT0019036	hsa-miR-4500	ENSG00000152818	UTRN	protein_coding	chr6	145173733	145173739	145173712	145173740	+	12	0	AGO1,AGO1-4,AGO2	0	0	1	1	0	1	1	0
MIMAT0022724	hsa-miR-1277-5p	ENSG00000152818	UTRN	protein_coding	chr6	145172329	145172335	145172308	145172336	+	1	0	AGO2	0	0	1	1	0	0	0	2
MIMAT0022724	hsa-miR-1277-5p	ENSG00000152818	UTRN	protein_coding	chr6	145174038	145174044	145174017	145174045	+	3	0	AGO2	0	0	1	1	0	0	0	2
