# Supplementary material for: UTRN as a potential biomarker in breast cancer: a comprehensive bioinformatics and in vitro study
Source: Sci Rep. 2024 Apr 2;14:7702. doi: 10.1038/s41598-024-58124-5 (PMC10987506; doi:10.1038/s41598-024-58124-5)
Supplement: Supplementary file 8 — Supplementary Table 4. [file 41598_2024_58124_MOESM8_ESM.xls]

Predicted binding lncRNAs of hsa-miR-7-5p from ENCORI database by correlation analysis.
#please cite:
#Zhou KR, Liu S, Cai L, et al. ENCORI: The Encyclopedia of RNA Interactomes.
#2.Li JH, et al.starBase v2.0: decoding miRNA-ceRNA, miRNA-ncRNA and protein-RNA interaction networks from large-scale CLIP-Seq data , Nucleic Acids Res. 2014 Jan;42:D92-7.
miRNAid	miRNAname	geneID	geneName	geneType	chromosome	start	end	strand	clipExpNum	degraExpNum	RBP	merClass	miRseq	align	targetSeq	pancancerNum
MIMAT0000252	hsa-miR-7-5p	ENSG00000224870	AL391244.1	processed_transcript	chr1	1336242	1336263	+	2	0	AGO2	7mer-m8	uguUGUUUUAGUGAUCAGAAGGu	:| | ||| || |||||||	ucuGCCACAUCCCU-GUCUUCCu	3
MIMAT0000252	hsa-miR-7-5p	ENSG00000242349	NPPA-AS1	antisense	chr1	11901083	11901104	+	3	0	AGO1-4,AGO2	7mer-m8	uguuguuUUAGUGAUCAGAAGGu	:||| | |||||||	aaguuuuGAUCUC-CGUCUUCCu	1
MIMAT0000252	hsa-miR-7-5p	ENSG00000225206	MIR137HG	lincRNA	chr1	98510826	98510847	-	1	4	AGO2	7mer-m8	uguuguuuUAGUGAUCAGAAGGu	| |:|| |||||||	gccucuucAGCGCU-GUCUUCCc	2
MIMAT0000252	hsa-miR-7-5p	ENSG00000232671	AL391069.2	antisense	chr1	151254165	151254189	-	1	0	AGO1-4	7mer-m8	ugUUGUUUUAGUGA--UCAGAAGGu	:|| | || :| :|||||||	cuGACCAUUUCCUUGCGGUCUUCCc	0
MIMAT0000252	hsa-miR-7-5p	ENSG00000225855	RUSC1-AS1	antisense	chr1	155290291	155290312	-	1	0	AGO1-4	7mer-m8	uguuguuuUAGUGAUCAGAAGGu	:| ||| |||||||	auguggcuGUAACU-GUCUUCCu	3
MIMAT0000252	hsa-miR-7-5p	ENSG00000229953	AL590666.2	antisense	chr1	156616324	156616345	-	1	0	AGO2	8mer	uguuguuuuAGUGAUCAGAAGGu	||| ||||||||	gcccugcucUCA-GAGUCUUCCa	6
MIMAT0000252	hsa-miR-7-5p	ENSG00000203709	MIR29B2CHG	lincRNA	chr1	207975905	207975926	-	4	0	AGO1-4	7mer-m8	ugUUGUUUUAGUGAUCAGAAGGu	::||:|: | : :|||||||	agGGCAGAGGC-UGGGUCUUCCg	12
MIMAT0000252	hsa-miR-7-5p	ENSG00000279519	AC007382.1	TEC	chr2	37069045	37069068	-	1	0	AGO1-4	8mer	uguuGUUUUAGUG-AUCAGAAGGu	| :|: ||| | |||||||	uggcCUGAGCCACAUUGUCUUCCa	10
MIMAT0000252	hsa-miR-7-5p	ENSG00000224152	AC009506.1	antisense	chr2	160472926	160472948	+	1	0	AGO2	7mer-m8	uguuguuuuagugauCAGAAGGu	|||||||	acucccuccuucuccGUCUUCCg	12
MIMAT0000252	hsa-miR-7-5p	ENSG00000222033	LINC01124	lincRNA	chr2	171570213	171570238	-	1	0	AGO1-4	7mer-m8	uguuGUUUUAGUGAU---CAGAAGGu	|:: || ||: |||||||	cgccCGGCCUCUCUGCCCGUCUUCCu	4
MIMAT0000252	hsa-miR-7-5p	ENSG00000231177	LINC00852	antisense	chr3	10326925	10326946	+	1	0	AGO2	7mer-m8	uguuguuuUAGUGAUCAGAAGGu	||: || |||||||	ucuugggcAUUCCU-GUCUUCCu	2
MIMAT0000252	hsa-miR-7-5p	ENSG00000229433	LINC02069	lincRNA	chr3	184476242	184476264	-	1	0	AGO1-4	8mer	uguuguuuuaGUGAUCAGAAGGu	| | :|||||||	cacggugggcCCCGGGUCUUCCa	2
MIMAT0000252	hsa-miR-7-5p	ENSG00000196810	CTBP1-AS2	antisense	chr4	1246688	1246709	+	1	0	AGO1-4	7mer-m8	uguUGUUUUAGUGAUCAGAAGGu	|::: | ||:| |||||||	uauAUGGUAGCAUU-GUCUUCCu	10
MIMAT0000252	hsa-miR-7-5p	ENSG00000230551	AC021078.1	processed_transcript	chr5	148881070	148881092	-	3	0	AGO1-4,AGO2	7mer-m8	uguUGUUUUA-GUGAUCAGAAGGu	|| | :| ||| ||||||||	ccuACCAUGUCCAC-AGUCUUCCu	6
MIMAT0000252	hsa-miR-7-5p	ENSG00000230438	SERPINB9P1	lincRNA	chr6	2855534	2855556	-	1	0	AGO2	8mer	uguuguuuuagugaUCAGAAGGu	:|||||||	ucuguucugcggaaGGUCUUCCa	3
MIMAT0000252	hsa-miR-7-5p	ENSG00000272341	AL137003.2	lincRNA	chr6	16766187	16766209	+	1	0	AGO2	7mer-m8	uguuguuuuagugauCAGAAGGu	|||||||	guauuuuauuugaauGUCUUCCc	12
MIMAT0000252	hsa-miR-7-5p	ENSG00000272462	U91328.1	lincRNA	chr6	25999312	25999335	+	5	0	AGO1,AGO2	8mer	uguUGUU-UUAGUGAUCAGAAGGu	:||: | ||:| |||||||	cacGCAGUACACAUUUGUCUUCCa	5
MIMAT0000252	hsa-miR-7-5p	ENSG00000227214	HCG15	antisense	chr6	28953980	28954001	+	1	0	AGO1-4	7mer-m8	uguuGUUUUAGUGAUCAGAAGGu	||::||: : ||||||||	#NAME?	8
MIMAT0000252	hsa-miR-7-5p	ENSG00000274259	AL662799.1	antisense	chr6	33421967	33421992	-	1	0	AGO1-4	7mer-m8	uguuGUUUUAGUGA---UCAGAAGGu	| | |||||| |||||||	uugcCCACAUCACUUUGUGUCUUCCc	3
MIMAT0000252	hsa-miR-7-5p	ENSG00000272316	AL021368.2	lincRNA	chr6	58236035	58236056	-	1	0	AGO2	7mer-m8	uguuguUUUAGUGAUCAGAAGGu	| || :|| |||||||	guauucAUAU-GCUUGUCUUCCu	15
MIMAT0000252	hsa-miR-7-5p	ENSG00000279453	Z99129.4	TEC	chr6	122758599	122758620	-	2	0	AGO2	8mer	uguuguuuUAGUGAUCAGAAGGu	||: :| |||||||	uuauuccuAUU-UUUGUCUUCCa	16
MIMAT0000252	hsa-miR-7-5p	ENSG00000236673	AL117378.1	lincRNA	chr6	132223182	132223204	+	1	0	AGO1-4	7mer-m8	uguuguuUUAGUGAUCAGAAGGu	|||| | |||||||	ggagaucAAUCCCCUGUCUUCCu	2
MIMAT0000252	hsa-miR-7-5p	ENSG00000225177	AL590617.2	antisense	chr6	139017999	139018021	+	5	0	AGO1,AGO2	7mer-m8	uguUGUUUUAGUGAUCAGAAGGu	|| | | :|:|||||||	ucuACCCCAACCUUGGUCUUCCu	4
MIMAT0000252	hsa-miR-7-5p	ENSG00000281692	PACRG-AS1	antisense	chr6	163731622	163731643	-	2	0	AGO2	7mer-m8	ugUUGUUUUAGUGAUCAGAAGGu	::| |:| |: :|||||||	guGGCCAGAGCG-AGGUCUUCCc	10
MIMAT0000252	hsa-miR-7-5p	ENSG00000274272	AC069281.2	processed_transcript	chr7	100170341	100170363	-	1	0	AGO1-4	7mer-m8	uguuguuuuagugauCAGAAGGu	|||||||	gugugcugugaagauGUCUUCCu	6
MIMAT0000252	hsa-miR-7-5p	ENSG00000280347	AC000123.3	TEC	chr7	127002926	127002945	-	1	0	AGO1-4	7mer-m8	uguuguuUUAGUGAUCAGAAGGu	||| || |||||||	cuuuucuAAU--CU-GUCUUCCg	12
MIMAT0000252	hsa-miR-7-5p	ENSG00000231721	LINC-PINT	processed_transcript	chr7	130773201	130773224	-	1	0	AGO2	7mer-m8	ugUUGUUUUAGU-GAUCAGAAGGu	||:::|: || |:|||||||	uuAAUGGAGACAGAUGGUCUUCCc	8
MIMAT0000252	hsa-miR-7-5p	ENSG00000261455	LINC01003	lincRNA	chr7	152161845	152161867	+	2	0	AGO1-4,AGO2	7mer-m8	uguUGUUUUAGUGAUCAGAAGGu	:|| : | | :|||||||	ggcGCACGCGCUCGGGUCUUCCc	3
MIMAT0000252	hsa-miR-7-5p	ENSG00000261026	AC105046.1	sense_overlapping	chr8	22540937	22540962	-	1	0	AGO1-4	8mer	uguuGUUUUAGUGA---UCAGAAGGu	| |:|| || ||||||||	uuguCCAGAUGCCUGACAGUCUUCCa	6
MIMAT0000252	hsa-miR-7-5p	ENSG00000254109	RBPMS-AS1	antisense	chr8	30239936	30239959	-	1	0	AGO1-4	7mer-m8	uguUGUUUUAGUGAU-CAGAAGGu	||:|:: :| | |||||||	accACGAGGGGGCAAUGUCUUCCc	10
MIMAT0000252	hsa-miR-7-5p	ENSG00000246792	AC106038.1	antisense	chr8	91662004	91662025	+	2	0	AGO1-4	8mer	uguuguuUUAGUGAUCAGAAGGu	| |: || |||||||	uuccuuuACUUUCU-GUCUUCCa	5
MIMAT0000252	hsa-miR-7-5p	ENSG00000253741	AC108002.1	antisense	chr8	143787626	143787647	-	1	0	AGO2	8mer	uguuguuuuaguGAUCAGAAGGu	|| |||||||	cuacccuccguuCU-GUCUUCCa	2
MIMAT0000252	hsa-miR-7-5p	ENSG00000254389	RHPN1-AS1	antisense	chr8	144449679	144449699	-	2	0	AGO1-4,AGO2	8mer	ugUUGUUUUAGUGAUCAGAAGGu	::| |:: | || |||||||	cuGGCUAGGGC-CU-GUCUUCCa	3
MIMAT0000252	hsa-miR-7-5p	ENSG00000279608	AL353795.3	TEC	chr9	35042949	35042971	-	1	0	AGO1-4	7mer-m8	uguugUUUUAGUGAUCAGAAGGu	:|:|| || |||||||	auccaGAGAUGCCUCGUCUUCCc	2
MIMAT0000252	hsa-miR-7-5p	ENSG00000269929	AL158152.1	lincRNA	chr9	96939923	96939946	+	3	0	AGO1-4	7mer-m8	uguUGUUUUAGUG-AUCAGAAGGu	|::||||: : |:|||||||	gucAUGAAAUUUUGUGGUCUUCCu	6
MIMAT0000252	hsa-miR-7-5p	ENSG00000239665	AL157392.3	processed_transcript	chr10	13680822	13680849	+	1	0	AGO1-4	7mer-m8	ugUUGUUU-UAG--UGAU--CAGAAGGu	| |||| ||: : || |||||||	uaACCAAAUAUUUGGGUACCGUCUUCCc	9
MIMAT0000252	hsa-miR-7-5p	ENSG00000239665	AL157392.3	processed_transcript	chr10	13680825	13680849	+	1	0	AGO1-4	7mer-m8	uguuGUUU-UAG--UGAU--CAGAAGGu	|||| ||: : || |||||||	#NAME?	9
MIMAT0000252	hsa-miR-7-5p	ENSG00000225484	NUTM2B-AS1	antisense	chr10	81480862	81480882	-	1	0	AGO1-4	8mer	ugUUGUUUUAGUGAUCAGAAGGu	||||| ||:| ||||||||	uuAACAAUAUUA--AGUCUUCCa	1
MIMAT0000252	hsa-miR-7-5p	ENSG00000235823	OLMALINC	lincRNA	chr10	102141372	102141393	+	2	0	AGO1-4	7mer-m8	uguuGUUUUAGUGAUCAGAAGGu	|:::| || ||||||||	gacuCGGGAAGAC-AGUCUUCCc	6
MIMAT0000252	hsa-miR-7-5p	ENSG00000269821	KCNQ1OT1	antisense	chr11	2698144	2698164	-	1	0	AGO2	7mer-m8	ugUUGUUUUAGUGAUCAGAAGGu	||| | | || | |||||||	agAAC-AUACCAGU-GUCUUCCu	5
MIMAT0000252	hsa-miR-7-5p	ENSG00000269821	KCNQ1OT1	antisense	chr11	2710656	2710677	-	2	0	AGO2	7mer-m8	uguuGUUUUAGUGAUCAGAAGGu	| ||: || | |||||||	cauuCCAAGGCAGU-GUCUUCCu	5
MIMAT0000252	hsa-miR-7-5p	ENSG00000269821	KCNQ1OT1	antisense	chr11	2711205	2711227	-	2	0	AGO2	8mer	uguuguuuuaGUGAUCAGAAGGu	|| :|||||||	ucugcuugggCAAAGGUCUUCCa	5
MIMAT0000252	hsa-miR-7-5p	ENSG00000260196	AC124798.1	antisense	chr11	17402593	17402617	+	2	1	AGO1-4,AGO2	7mer-m8	uguugUUUUAGU--GAUCAGAAGGu	|:: ||| :|||||||||	gccugAGGCUCAUCUUAGUCUUCCc	2
MIMAT0000252	hsa-miR-7-5p	ENSG00000256006	AC084117.1	sense_intronic	chr11	18427188	18427210	+	1	0	AGO2	8mer	ugUUGUUUUAGUGAUCAGAAGGu	|| | | :|| ||||||||	gaAAGAUUAAUACAAGUCUUCCa	3
MIMAT0000252	hsa-miR-7-5p	ENSG00000281880	PAUPAR	processed_transcript	chr11	31850775	31850796	+	1	0	AGO1	7mer-m8	uguuguuuuAGUGAUCAGAAGGu	|::|| |||||||	cugcuucccUUGCU-GUCUUCCc	3
MIMAT0000252	hsa-miR-7-5p	ENSG00000256443	AP003559.1	lincRNA	chr11	61307028	61307049	-	1	0	AGO1-4	7mer-m8	uguuGUUUUAGUGAUCAGAAGGu	||: :||| |||||||	ccguCAGCCCUACU-GUCUUCCc	1
MIMAT0000252	hsa-miR-7-5p	ENSG00000255717	SNHG1	processed_transcript	chr11	62621071	62621095	-	6	0	AGO1-4	7mer-m8	ugUUGU-UUUAGUG-AUCAGAAGGu	|:|| | | || |:|||||||	gaAGCACUACUGACUUGGUCUUCCu	2
MIMAT0000252	hsa-miR-7-5p	ENSG00000279742	AP000974.1	TEC	chr11	85565814	85565835	-	1	0	AGO1-4	7mer-m8	uguuGUUUUAGUGAUCAGAAGGu	||:|:|: | |||||||	aucuCAGAGUUUGU-GUCUUCCg	4
MIMAT0000252	hsa-miR-7-5p	ENSG00000280143	AP000892.3	TEC	chr11	117077273	117077295	+	1	0	AGO1-4	7mer-m8	uguUGUUUUAGUGAUCAGAAGGu	:| ::: | | :|||||||	acuGCUGGGACCCAGGUCUUCCc	14
MIMAT0000252	hsa-miR-7-5p	ENSG00000278768	BACE1-AS	antisense	chr11	117163690	117163714	+	2	0	AGO1-4,AGO3	7mer-m8	ugUUGUUUUAGUG--AUCAGAAGGu	|||| :|| || ||||||||	ccAACAUGAUAACCAGAGUCUUCCu	9
MIMAT0000252	hsa-miR-7-5p	ENSG00000271751	AP003392.5	lincRNA	chr11	118936288	118936311	-	1	0	AGO1-4	7mer-m8	ugUUGUUUUAGUGAU-CAGAAGGu	::||:|| | | | |||||||	auGGCAGAAGCUCCACGUCUUCCu	2
MIMAT0000252	hsa-miR-7-5p	ENSG00000281097	LINC01395	lincRNA	chr11	129485379	129485402	-	1	0	AGO1-4	8mer	uguuguUUUAGUG-AUCAGAAGGu	|:| ||: ||||||||	gauuucAGACCAUACAGUCUUCCa	3
MIMAT0000252	hsa-miR-7-5p	ENSG00000177406	AC021054.1	antisense	chr12	754172	754193	+	2	0	AGO1-4	8mer	uguuguuUUAGUGAUCAGAAGGu	|:|:|| ||||||||	gauaggcAGUUAC-AGUCUUCCa	8
MIMAT0000252	hsa-miR-7-5p	ENSG00000255693	LINC02389	lincRNA	chr12	65277286	65277309	+	1	0	AGO1-4	7mer-m8	uguuguuuuAGUGA-UCAGAAGGu	| :|| |||||||	ucucaguuuUGGCUCCGUCUUCCc	1
MIMAT0000252	hsa-miR-7-5p	ENSG00000281344	HELLPAR	macro_lncRNA	chr12	102592581	102592603	+	1	0	AGO2	7mer-m8	ugUUGUUUUAGUGAUCAGAAGGu	|| :|::|:| |||||||	ccAAAGAGGUUAAGUGUCUUCCc	1
MIMAT0000252	hsa-miR-7-5p	ENSG00000281344	HELLPAR	macro_lncRNA	chr12	102628230	102628249	+	2	0	AGO2	7mer-m8	uguuGUUUUAGUGAUCAGAAGGu	| ||| ||| |||||||	caucCUAAA--ACU-GUCUUCCu	1
MIMAT0000252	hsa-miR-7-5p	ENSG00000281344	HELLPAR	macro_lncRNA	chr12	102668392	102668417	+	2	0	AGO2	8mer	ugUUGU-UUUAGUG--AUCAGAAGGu	||:| | || | | |||||||	gaAAUAUAUCUCUCCAUUGUCUUCCa	1
MIMAT0000252	hsa-miR-7-5p	ENSG00000274292	AC084018.2	lincRNA	chr12	122239909	122239932	+	1	0	AGO1-4	7mer-m8	uguUGU-UUUAGUGAUCAGAAGGu	||| ||| | :|||||||	ucuACACAAAGAAAAGGUCUUCCu	5
MIMAT0000252	hsa-miR-7-5p	ENSG00000280138	AC027290.2	TEC	chr12	123369231	123369251	-	1	0	AGO2	7mer-m8	uguugUUUUAGUGAUCAGAAGGu	::|||: || |||||||	uuuuaGGAAUU-CU-GUCUUCCg	5
MIMAT0000252	hsa-miR-7-5p	ENSG00000278112	AC145423.3	sense_intronic	chr12	124004222	124004244	-	1	0	AGO2	8mer	ugUUGUUUUAGUGAUCAGAAGGu	|| :|:| :| |||||||	acAAGGAGAAGGCAUGUCUUCCa	3
MIMAT0000252	hsa-miR-7-5p	ENSG00000279233	AC122688.3	TEC	chr12	125624478	125624500	+	1	0	AGO1-4	7mer-m8	uguuguuuuagUGAUCAGAAGGu	||| |||||||	aggcgggacaaACUUGUCUUCCu	2
MIMAT0000252	hsa-miR-7-5p	ENSG00000189238	LINC00943	lincRNA	chr12	127228166	127228186	+	3	0	AGO1-4	7mer-m8	uguuGUUUUAGUGAUCAGAAGGu	| ||: ||: |||||||	ucucCUAAGGCAU--GUCUUCCu	4
MIMAT0000252	hsa-miR-7-5p	ENSG00000243008	AL359538.1	processed_transcript	chr13	25171720	25171743	+	1	0	AGO2	7mer-m8	uguuGU-UUUAGUGAUCAGAAGGu	|| | :|| : ||||||||	uguuCAUAUGUCCUAAGUCUUCCu	1
MIMAT0000252	hsa-miR-7-5p	ENSG00000227640	SOX21-AS1	lincRNA	chr13	95366816	95366839	+	1	0	AGO2	7mer-m8	uguuguUUUAGUGA-UCAGAAGGu	|| || :| ||||||||	acgguuAACUCUUUAAGUCUUCCu	6
MIMAT0000252	hsa-miR-7-5p	ENSG00000276809	AL138955.1	sense_intronic	chr13	96397066	96397088	+	1	0	AGO2	8mer	uguUGUUUUA-GUGAUCAGAAGGu	|:| |:| |:| ||||||||	ugcAUACAGUGCGC-AGUCUUCCa	0
MIMAT0000252	hsa-miR-7-5p	ENSG00000260669	AL096870.2	processed_transcript	chr14	24679062	24679087	-	5	0	AGO1,AGO2	7mer-m8	uguuguUUUAG---UGAUCAGAAGGu	||||| :|| |||||||	ccugauAAAUCUGGGCUUGUCUUCCu	6
MIMAT0000252	hsa-miR-7-5p	ENSG00000272909	AL122035.2	antisense	chr14	64907402	64907427	-	1	0	AGO1-4	8mer	ugUUGUUUUAGUGAU---CAGAAGGu	| |||| ||| || |||||||	auACCAAACUCAAUAUGUGUCUUCCa	8
MIMAT0000252	hsa-miR-7-5p	ENSG00000258301	VASH1-AS1	lincRNA	chr14	77253022	77253044	-	2	0	AGO1-4	8mer	uguuguuuuaGUGAUCAGAAGGu	| :| |||||||	ucuguuggugCUUUUGUCUUCCa	2
MIMAT0000252	hsa-miR-7-5p	ENSG00000214548	MEG3	lincRNA	chr14	101297777	101297798	+	1	2	AGO1-4	7mer-m8	uguuGUUUUAGUGAUCAGAAGGu	:| | |::|| |||||||	ugucUACACUUGCU-GUCUUCCu	13
MIMAT0000252	hsa-miR-7-5p	ENSG00000214548	MEG3	lincRNA	chr14	101300910	101300932	+	1	0	AGO2	7mer-m8	uguuguuuuAGUGAUCAGAAGGu	|: || |||||||	guugccuucUUCCUCGUCUUCCu	13
MIMAT0000252	hsa-miR-7-5p	ENSG00000261183	SPINT1-AS1	antisense	chr15	41130770	41130794	-	3	0	AGO1-4	8mer	ugUUGUUUUAGUGAU--CAGAAGGu	|: :||: ||: |||||||	aaAGGGAAGGGCCUGCUGUCUUCCa	8
MIMAT0000252	hsa-miR-7-5p	ENSG00000247556	OIP5-AS1	processed_transcript	chr15	41590613	41590634	+	12	0	AGO1-4,AGO2	8mer	uguuGUUUUAGUGAUCAGAAGGu	:|||| | | |||||||	gguuUAAAAAAAAU-GUCUUCCa	20
MIMAT0000252	hsa-miR-7-5p	ENSG00000247556	OIP5-AS1	processed_transcript	chr15	41592773	41592797	+	54	0	AGO1,AGO1-4,AGO2,AGO3	8mer	ugUUGUUUUAGUGAU--CAGAAGGu	||||||||||| | |||||||	acAACAAAAUCACCAAUGUCUUCCa	20
MIMAT0000252	hsa-miR-7-5p	ENSG00000247556	OIP5-AS1	processed_transcript	chr15	41598055	41598077	+	4	0	AGO1-4,AGO2	7mer-m8	uguugUUUUAGUGAUCAGAAGGu	|| || ::| |||||||	uccugAAUAUAGUUUGUCUUCCc	20
MIMAT0000252	hsa-miR-7-5p	ENSG00000174171	AC020659.1	antisense	chr15	42186984	42187006	+	1	0	AGO1-4	8mer	uguuguuuuagugauCAGAAGGu	|||||||	uguguguguguggguGUCUUCCa	8
MIMAT0000252	hsa-miR-7-5p	ENSG00000285410	GABPB1-IT1	sense_intronic	chr15	50646245	50646267	-	4	0	AGO1-4,AGO2	7mer-m8	uguuguuuuagugauCAGAAGGu	|||||||	gccugcuuuguguguGUCUUCCc	0
MIMAT0000252	hsa-miR-7-5p	ENSG00000260586	AC064799.2	sense_intronic	chr15	71640772	71640794	+	1	0	AGO1-4	7mer-m8	uguuguuuuAGUGAUCAGAAGGu	|| :| |||||||	cucugcuuuUCCUUUGUCUUCCc	3
MIMAT0000252	hsa-miR-7-5p	ENSG00000252690	AC105339.2	processed_transcript	chr15	83424826	83424848	+	10	0	AGO1-4,AGO2	7mer-m8	uguUGUUUUAGUGAUCAGAAGGu	||: || | |||||||	uacACGCUUUCCAUUGUCUUCCu	5
MIMAT0000252	hsa-miR-7-5p	ENSG00000276278	AC048382.6	antisense	chr15	85165605	85165626	-	1	0	AGO1-4	8mer	uguuguuuuaGUGAUCAGAAGGu	::|| |||||||	uugugggccaUGCU-GUCUUCCa	0
MIMAT0000252	hsa-miR-7-5p	ENSG00000272079	AC004233.3	lincRNA	chr16	3056999	3057024	+	1	0	AGO1-4	7mer-m8	ugUUGUUUUAGUGAU---CAGAAGGu	| | | |: ||| |||||||	ugACCUACCUUCCUAGCCGUCUUCCc	8
MIMAT0000252	hsa-miR-7-5p	ENSG00000261971	MMP25-AS1	antisense	chr16	3102396	3102417	-	1	0	AGO1-4	8mer	uguuguuUUAGUGAUCAGAAGGu	:|||| ||||||||	ccccauuGAUCA-AAGUCUUCCa	2
MIMAT0000252	hsa-miR-7-5p	ENSG00000260899	AC106886.2	processed_transcript	chr16	30762597	30762618	+	1	0	AGO1-4	7mer-m8	ugUUGUUUUAGUGAUCAGAAGGu	| ||: : :|| |||||||	acAUCAGUGAGGCU-GUCUUCCu	4
MIMAT0000252	hsa-miR-7-5p	ENSG00000261226	AC092384.3	sense_intronic	chr16	89005804	89005823	-	2	0	AGO1-4	7mer-m8	ugUUGUUUUAGUGAUCAGAAGGu	| ||::||| ||||||||	gcAUCAGGAUC---AGUCUUCCg	4
MIMAT0000252	hsa-miR-7-5p	ENSG00000234327	AC012146.1	processed_transcript	chr17	5017426	5017450	+	1	0	AGO1-4	7mer-m8	uguuguuuUAGUGAU--CAGAAGGu	||||:|| |||||||	acaucuuuAUCAUUACUGUCUUCCu	2
MIMAT0000252	hsa-miR-7-5p	ENSG00000267532	MIR497HG	antisense	chr17	6921372	6921394	-	5	0	AGO1-4	7mer-m8	uguuguuuuagugaUCAGAAGGu	:|||||||	ggagguggugcuggGGUCUUCCc	14
MIMAT0000252	hsa-miR-7-5p	ENSG00000264772	AC016876.2	processed_transcript	chr17	7481401	7481427	+	9	0	AGO1-4,AGO2	7mer-m8	uguUGU-UUUAGUGAU---CAGAAGGu	||| ::|| ||| |||||||	cccACAUGGAUGCCUAAGUGUCUUCCc	2
MIMAT0000252	hsa-miR-7-5p	ENSG00000267321	LINC02001	lincRNA	chr17	33895324	33895349	+	1	0	AGO1-4	7mer-m8	uguuGUUUUAGUGA---UCAGAAGGu	||: ||||| ||||||||	gcucCAGCCUCACUCUCAGUCUUCCc	2
MIMAT0000252	hsa-miR-7-5p	ENSG00000277182	AC006449.5	antisense	chr17	36907497	36907520	+	1	0	AGO1-4	7mer-m8	uguuGUUUUAGUGAU-CAGAAGGu	|| :|| : | |||||||	ucucCAUUGUCUUGAGGUCUUCCc	4
MIMAT0000252	hsa-miR-7-5p	ENSG00000279069	AC015813.5	TEC	chr17	56085137	56085159	+	1	0	AGO1-4	7mer-m8	uguuguuuuAGUGAUCAGAAGGu	| ::| |||||||	cuggggcguUGGUUUGUCUUCCc	5
MIMAT0000252	hsa-miR-7-5p	ENSG00000267104	TBC1D3P1-DHX40P1	processed_transcript	chr17	58040234	58040252	-	6	0	AGO1,AGO1-4,AGO2	8mer	uguUGUUUUAGUGAUCAGAAGGu	:||||| | ||||||||	gcuGCAAAA--A--AGUCUUCCa	2
MIMAT0000252	hsa-miR-7-5p	ENSG00000264853	AC011933.2	sense_intronic	chr17	73368586	73368606	-	2	0	AGO1-4	7mer-m8	uguUGUUUUAGUGAUCAGAAGGu	| :|||||:: |||||||	gcuAGGAAAUCGU--GUCUUCCc	3
MIMAT0000252	hsa-miR-7-5p	ENSG00000163597	SNHG16	processed_transcript	chr17	74553953	74553974	+	3	0	AGO1-4,AGO2	7mer-m8	uguugUUUUAGUGAUCAGAAGGu	:||| |: :|||||||	gguggGAAAACG-GGGUCUUCCu	4
MIMAT0000252	hsa-miR-7-5p	ENSG00000278000	AC139100.2	sense_intronic	chr18	77920000	77920021	+	1	0	AGO2	7mer-m8	ugUUGUUUUAGUGAUCAGAAGGu	|:|| :| ||| |||||||	ccAGCAUGAGGACU-GUCUUCCu	3
MIMAT0000252	hsa-miR-7-5p	ENSG00000214248	AC010336.1	antisense	chr19	7967636	7967658	-	1	0	AGO1-4	8mer	uguuguuuuagugauCAGAAGGu	|||||||	ggucuuuaccuuuccGUCUUCCa	0
MIMAT0000252	hsa-miR-7-5p	ENSG00000269139	AC010336.5	processed_transcript	chr19	7991429	7991451	+	1	0	AGO1-4	8mer	uguuguuuuaguGAUCAGAAGGu	|| |||||||	ucugucacuggcCUCGUCUUCCa	8
MIMAT0000252	hsa-miR-7-5p	ENSG00000267100	ILF3-AS1	lincRNA	chr19	10763946	10763969	-	3	0	AGO1-4,AGO2	8mer	ugUUGUUUU--AGUGAUCAGAAGGu	||| ||| |||| |||||||	uuAACUAAACCCCACU-GUCUUCCa	4
MIMAT0000252	hsa-miR-7-5p	ENSG00000266904	LINC00663	lincRNA	chr19	19886997	19887019	-	1	0	AGO1-4	7mer-m8	uguuGUUUUAGUGAUCAGAAGGu	|: | || :|||||||	caccCGCACCCAGGGGUCUUCCc	21
MIMAT0000252	hsa-miR-7-5p	ENSG00000232677	LINC00665	lincRNA	chr19	36821234	36821255	-	1	0	AGO1	7mer-m8	uguUGUUUUAGUGAUCAGAAGGu	| |:::| || |||||||	cccAAAGGGUGAC-CGUCUUCCg	5
MIMAT0000252	hsa-miR-7-5p	ENSG00000267682	AC016590.2	sense_intronic	chr19	37828375	37828400	+	1	0	AGO1-4	7mer-m8	ugUUGUUUUAGUGAU---CAGAAGGu	|||::| || | : |||||||	gaAACGGAUUCUCGGUCUGUCUUCCg	7
MIMAT0000252	hsa-miR-7-5p	ENSG00000279861	AC073548.1	TEC	chr19	47991513	47991535	-	3	1	AGO1-4	7mer-m8	uguuguuuUAGUGAUCAGAAGGu	| ::| |||||||	agccccccAGUGCCCGUCUUCCu	5
MIMAT0000252	hsa-miR-7-5p	ENSG00000268686	AC010643.1	antisense	chr19	49873572	49873594	-	1	0	AGO1-4	8mer	uguuguuuuAGUGAUCAGAAGGu	|| :|||||||	gcuuucguuUCCAAGGUCUUCCa	4
MIMAT0000252	hsa-miR-7-5p	ENSG00000268686	AC010643.1	antisense	chr19	49873768	49873790	-	1	0	AGO1-4	8mer	uguuguuuuagugaUCAGAAGGu	:|||||||	gcuuuuguuggcaaGGUCUUCCa	4
MIMAT0000252	hsa-miR-7-5p	ENSG00000267858	MZF1-AS1	antisense	chr19	59086087	59086108	+	1	0	AGO2	7mer-m8	uguuguuuuAGUGAUCAGAAGGu	|: || |||||||	auucuuccuUUCCU-GUCUUCCu	7
MIMAT0000252	hsa-miR-7-5p	ENSG00000285230	RALY-AS1	lincRNA	chr20	32580682	32580704	-	1	0	AGO1-4	7mer-m8	uguuguuuuagUGAUCAGAAGGu	|| ||||||||	gccuccggugaACCAGUCUUCCu	0
MIMAT0000252	hsa-miR-7-5p	ENSG00000174365	SNHG11	processed_transcript	chr20	37075445	37075467	+	3	0	AGO1-4	7mer-m8	ugUUGUUUUAGUGAUCAGAAGGu	::| :| | |:|||||||	agGGCCCGAGGAGUGGUCUUCCc	2
MIMAT0000252	hsa-miR-7-5p	ENSG00000273451	AL031666.3	sense_intronic	chr20	45977739	45977762	-	2	0	AGO1-4,AGO2	8mer	uguuguuuuaGUGA-UCAGAAGGu	|::| ||||||||	ccuguccuggCGUUGAGUCUUCCa	0
MIMAT0000252	hsa-miR-7-5p	ENSG00000177410	ZFAS1	antisense	chr20	47897110	47897132	+	5	0	AGO1-4,AGO2	7mer-m8	uguuguuuuagUGAUCAGAAGGu	|| |||||||	aaguggugccaACACGUCUUCCc	4
MIMAT0000252	hsa-miR-7-5p	ENSG00000224397	SMIM25	lincRNA	chr20	48894805	48894827	+	1	0	AGO1-4	8mer	uguuguuuuAGUGAUCAGAAGGu	|| ||:|||||||	gaagucucuUCCCUGGUCUUCCa	6
MIMAT0000252	hsa-miR-7-5p	ENSG00000268858	AL118506.1	antisense	chr20	62494735	62494757	-	3	0	AGO1-4	7mer-m8	uguUGUU-UUAGUGAUCAGAAGGu	|||: : ||:| |||||||	cgcACAGCUGGCAUU-GUCUUCCc	2
MIMAT0000252	hsa-miR-7-5p	ENSG00000227698	AP001619.1	sense_intronic	chr21	43297668	43297691	-	1	0	AGO2	8mer	uguuGUUUUAGUGAU-CAGAAGGu	:||:: |||: |||||||	gauuUAAGGCAACUGUGUCUUCCa	3
MIMAT0000252	hsa-miR-7-5p	ENSG00000093100	AC016026.1	processed_transcript	chr22	18270820	18270840	-	1	0	AGO2	7mer-m8	uguugUUUUAGUGAUCAGAAGGu	|:|:|:| ||||||||	cucggAGAGUUA--AGUCUUCCc	13
MIMAT0000252	hsa-miR-7-5p	ENSG00000279175	AL033543.1	sense_intronic	chr22	44499014	44499036	+	1	0	AGO2	8mer	uguuguuuuaGUGAUCAGAAGGu	::| |||||||	ggcuggcugcUGCAUGUCUUCCa	1
MIMAT0000252	hsa-miR-7-5p	ENSG00000259977	AL121578.3	lincRNA	chrX	37765442	37765464	+	2	0	AGO1-4	8mer	uguuguuuuagugaUCAGAAGGu	:|||||||	acucgcggggagggGGUCUUCCa	4
MIMAT0000252	hsa-miR-7-5p	ENSG00000224975	INE1	sense_intronic	chrX	47064907	47064930	+	4	0	AGO1-4,AGO2	7mer-m8	ugUUG-UUUUAGUGAUCAGAAGGu	||| |:: | : :|||||||	cuAACUCAGGGCCUGGGUCUUCCc	5
MIMAT0000252	hsa-miR-7-5p	ENSG00000267064	UXT-AS1	antisense	chrX	47519412	47519434	+	1	0	AGO1-4	7mer-m8	uguuguuuuagugaUCAGAAGGu	||||||||	accccuaccaaggaAGUCUUCCc	2
MIMAT0000252	hsa-miR-7-5p	ENSG00000229807	XIST	lincRNA	chrX	73043482	73043505	-	6	0	AGO2	8mer	ugUUGUUUUA-GUGAUCAGAAGGu	|||||::| : |:|||||||	aaAACAAGGUGUUGUGGUCUUCCa	3
MIMAT0000252	hsa-miR-7-5p	ENSG00000229807	XIST	lincRNA	chrX	73062764	73062786	-	11	0	AGO1,AGO2	7mer-m8	uguuguUUUAGUG-AUCAGAAGGu	| || || ||||||||	ugcuuuAUAU-ACGAAGUCUUCCc	3
MIMAT0000252	hsa-miR-7-5p	ENSG00000229807	XIST	lincRNA	chrX	73065637	73065658	-	6	0	AGO2	7mer-m8	uguuguuUUAGUGAUCAGAAGGu	| || | ||||||||	cacccccACUC-CCAGUCUUCCu	3
MIMAT0000252	hsa-miR-7-5p	ENSG00000261409	AL035425.3	sense_overlapping	chrX	107963339	107963361	-	5	0	AGO1,AGO2	7mer-m8	uguuguuuuaguGAUCAGAAGGu	:| |||||||	aguugcuuuggcUUUGUCUUCCu	6
MIMAT0000252	hsa-miR-7-5p	ENSG00000281508	AL078639.1	antisense	chrX	139865351	139865372	+	4	0	AGO1-4	8mer	ugUUGUUUUAGUGAUCAGAAGGu	| | : :||| :|||||||	gcACCUGUGUCA-AGGUCUUCCa	0
MIMAT0000252	hsa-miR-7-5p	ENSG00000281508	AL078639.1	antisense	chrX	139865370	139865390	+	4	0	AGO1-4	8mer	ugUUGUUUUAGUGAUCAGAAGGu	||| || || | :|||||||	ccAAC-AACUC-CGGGUCUUCCa	0
MIMAT0000252	hsa-miR-7-5p	ENSG00000281508	AL078639.1	antisense	chrX	139865388	139865408	+	9	0	AGO1,AGO1-4,AGO2	8mer	ugUUGUUUUAGUGAUCAGAAGGu	|:|:| ||| ||||||||	ccAGCGACUUCA--AGUCUUCCa	0
MIMAT0000252	hsa-miR-7-5p	ENSG00000281508	AL078639.1	antisense	chrX	139865403	139865427	+	9	0	AGO1,AGO1-4,AGO2	8mer	uguuGUU-UUAGUGAU-CAGAAGGu	||| |||| | | |||||||	cuucCAAUAAUCUCAAGGUCUUCCa	0
MIMAT0000252	hsa-miR-7-5p	ENSG00000281508	AL078639.1	antisense	chrX	139865460	139865481	+	6	0	AGO1-4,AGO2	7mer-m8	uguUGUUUUAGUGAUCAGAAGGu	| | |||| | |||||||	uccAGACAAUC-CAUGUCUUCCg	0
MIMAT0000252	hsa-miR-7-5p	ENSG00000281508	AL078639.1	antisense	chrX	139865478	139865499	+	6	0	AGO1-4,AGO2	8mer	uguugUUUUAGUGAUCAGAAGGu	| |||| | |||||||	uccggACAAUC-CAUGUCUUCCa	0
MIMAT0000252	hsa-miR-7-5p	ENSG00000281508	AL078639.1	antisense	chrX	139865497	139865518	+	5	0	AGO1-4	8mer	ugUUGUUUUAGUGAUCAGAAGGu	|| ||: || | ||||||||	ccAAGAAGCUC-CAAGUCUUCCa	0
MIMAT0000252	hsa-miR-7-5p	ENSG00000281508	AL078639.1	antisense	chrX	139865515	139865535	+	5	0	AGO1-4	8mer	uguuguUUUAGUGAUCAGAAGGu	|||||| ||||||||	uccaguAAAUCA--AGUCUUCCa	0
MIMAT0000252	hsa-miR-7-5p	ENSG00000281508	AL078639.1	antisense	chrX	139865533	139865552	+	5	0	AGO1-4	8mer	ugUUGUUUUAGUGAUCAGAAGGu	|:| ||||| | ||||||||	ccAGC-AAAUC-C-AGUCUUCCa	0
MIMAT0000252	hsa-miR-7-5p	ENSG00000281508	AL078639.1	antisense	chrX	139865547	139865570	+	10	0	AGO1-4,AGO2	8mer	uguuGUU-UUAGUGAUCAGAAGGu	||: |||:|||:|||||||	cuucCAGCAAUUACUGGUCUUCCa	0
MIMAT0000252	hsa-miR-7-5p	ENSG00000281508	AL078639.1	antisense	chrX	139865586	139865607	+	11	0	AGO1,AGO1-4,AGO2,AGO3	8mer	ugUUGUUUUAGUGAUCAGAAGGu	|: |||||| | |||||||	ccAGGAAAAUC-CACGUCUUCCa	0
MIMAT0000252	hsa-miR-7-5p	ENSG00000281508	AL078639.1	antisense	chrX	139865604	139865625	+	9	0	AGO1,AGO1-4,AGO2,AGO3	8mer	uguUGUUUUAGUGAUCAGAAGGu	| :||||| | |||||||	uccAGGAAAUC-CAUGUCUUCCa	0
MIMAT0000252	hsa-miR-7-5p	ENSG00000281508	AL078639.1	antisense	chrX	139865623	139865644	+	7	0	AGO1,AGO1-4,AGO2	8mer	ugUUGUUUUAGUGAUCAGAAGGu	||:|| ||| :|||||||	ccAAUAAUUUCA-AGGUCUUCCa	0
MIMAT0000252	hsa-miR-7-5p	ENSG00000281508	AL078639.1	antisense	chrX	139865659	139865680	+	11	0	AGO1,AGO1-4,AGO2	8mer	uguuguuUUAGUGAUCAGAAGGu	|||| | |||||||	uccagcuAAUC-CAUGUCUUCCa	0
MIMAT0000252	hsa-miR-7-5p	ENSG00000281508	AL078639.1	antisense	chrX	139865678	139865699	+	13	0	AGO1,AGO1-4,AGO2	8mer	ugUUGUUUUAGUGAUCAGAAGGu	|: |||||| | |||||||	ccAGAAAAAUCUGU-GUCUUCCa	0
MIMAT0000252	hsa-miR-7-5p	ENSG00000281508	AL078639.1	antisense	chrX	139865696	139865717	+	10	0	AGO1,AGO1-4,AGO2	8mer	uguUGUUUUAGUGAUCAGAAGGu	|| ||||| | ||||||||	uccACCAAAUC-CAAGUCUUCCa	0
MIMAT0000252	hsa-miR-7-5p	ENSG00000281508	AL078639.1	antisense	chrX	139865751	139865772	+	11	0	AGO1,AGO1-4,AGO2	8mer	uguuguuUUAGUGAUCAGAAGGu	||||| | |||||||	uccagucAAUCAGU-GUCUUCCa	0
MIMAT0000252	hsa-miR-7-5p	ENSG00000281508	AL078639.1	antisense	chrX	139865772	139865793	+	11	0	AGO1,AGO1-4,AGO2	8mer	ugUUGUUUUAGUGAUCAGAAGGu	|| :||||| | :|||||||	agAAAGAAAUC-CAGGUCUUCCa	0
MIMAT0000252	hsa-miR-7-5p	ENSG00000281508	AL078639.1	antisense	chrX	139865790	139865811	+	12	0	AGO1,AGO1-4,AGO2,AGO3	8mer	uguuguuUUAGUGAUCAGAAGGu	||||| | |||||||	uccagucAAUCAGU-GUCUUCCa	0
MIMAT0000252	hsa-miR-7-5p	ENSG00000281508	AL078639.1	antisense	chrX	139865811	139865832	+	12	0	AGO1,AGO1-4,AGO2,AGO3	8mer	ugUUGUUUUAGUGAUCAGAAGGu	|| :||||| | :|||||||	agAAAGAAAUC-CAGGUCUUCCa	0
MIMAT0000252	hsa-miR-7-5p	ENSG00000281508	AL078639.1	antisense	chrX	139865829	139865850	+	6	0	AGO1-4	8mer	uguuguuUUAGUGAUCAGAAGGu	|:||| | |||||||	uccagucAGUCAGU-GUCUUCCa	0
MIMAT0000252	hsa-miR-7-5p	ENSG00000281508	AL078639.1	antisense	chrX	139865848	139865869	+	11	0	AGO1,AGO1-4,AGO2	8mer	ugUUGUUUUAGUGAU-CAGAAGGu	|: ||||| ||| |||||||	ccAGAAAAAU--CUACGUCUUCCa	0
MIMAT0000252	hsa-miR-7-5p	ENSG00000281508	AL078639.1	antisense	chrX	139865866	139865887	+	8	0	AGO1,AGO1-4,AGO2	8mer	uguUGUUUUAGUGAUCAGAAGGu	|| ||||| | :|||||||	uccACCAAAUC-CAGGUCUUCCa	0
MIMAT0000252	hsa-miR-7-5p	ENSG00000281508	AL078639.1	antisense	chrX	139865904	139865925	+	10	0	AGO1,AGO1-4,AGO2	8mer	ugUUGUUUUAGUGAUCAGAAGGu	:| |||||| | :|||||||	cgGAAAAAAUC-CAGGUCUUCCa	0
MIMAT0000252	hsa-miR-7-5p	ENSG00000281508	AL078639.1	antisense	chrX	139865923	139865943	+	10	0	AGO1,AGO1-4,AGO2	7mer-m8	ugUUGUUUUAGUGAUCAGAAGGu	|:| || :|: |||||||	ccAGCCAA--UAUAUGUCUUCCu	0
MIMAT0000252	hsa-miR-7-5p	ENSG00000281508	AL078639.1	antisense	chrX	139865940	139865961	+	5	0	AGO1-4,AGO2	8mer	uguugUUUUAGUGAUCAGAAGGu	||:||| | |||||||	uccugAAGAUC-CACGUCUUCCa	0
MIMAT0000252	hsa-miR-7-5p	ENSG00000281508	AL078639.1	antisense	chrX	139865958	139865979	+	3	0	AGO1-4	8mer	uguUGUUUUAGUGAUCAGAAGGu	| |||||| | |||||||	uccAGAAAAUC-CAUGUCUUCCa	0
MIMAT0000252	hsa-miR-7-5p	ENSG00000281508	AL078639.1	antisense	chrX	139865976	139865997	+	3	0	AGO1-4	8mer	uguUGUUUUAGUGAUCAGAAGGu	| |||||| | |||||||	uccAGAAAAUC-CAUGUCUUCCa	0
MIMAT0000252	hsa-miR-7-5p	ENSG00000281508	AL078639.1	antisense	chrX	139865995	139866016	+	3	0	AGO1-4	8mer	ugUUGUUUUAGUGAUCAGAAGGu	|::|| || | ||||||||	ccAGUAACCUC-CCAGUCUUCCa	0
MIMAT0000252	hsa-miR-7-5p	ENSG00000281508	AL078639.1	antisense	chrX	139866013	139866034	+	3	0	AGO1-4,AGO2	7mer-m8	uguUGUUUUAGUGAUCAGAAGGu	| |||||| | |||||||	uccAGAAAAUC-CACGUCUUCCc	0
MIMAT0000252	hsa-miR-7-5p	ENSG00000281508	AL078639.1	antisense	chrX	139866030	139866052	+	3	0	AGO1-4,AGO2	7mer-m8	uguuGUU-UUAGUGAUCAGAAGGu	||| |||| | ||||||||	uuccCAACAAUC-CAAGUCUUCCg	0
MIMAT0000252	hsa-miR-7-5p	ENSG00000281508	AL078639.1	antisense	chrX	139866046	139866070	+	2	0	AGO1-4	7mer-m8	uguuGUUUUAGUGA--UCAGAAGGu	| ::|| |:| :|||||||	ucuuCCGGAUAAUUUGGGUCUUCCu	0
MIMAT0000252	hsa-miR-7-5p	ENSG00000281508	AL078639.1	antisense	chrX	139866067	139866088	+	5	0	AGO1-4,AGO2	8mer	uguugUUUUAGUGAU-CAGAAGGu	||||| ||| |||||||	uccugAAAAU--CUACGUCUUCCa	0
MIMAT0000252	hsa-miR-7-5p	ENSG00000281508	AL078639.1	antisense	chrX	139866083	139866106	+	5	0	AGO1-4,AGO2	8mer	uguuGUUUUAGUGAU-CAGAAGGu	||||| :| | |||||||	cuucCAAAAAAGCCAUGUCUUCCa	0
MIMAT0000252	hsa-miR-7-5p	ENSG00000281508	AL078639.1	antisense	chrX	139866122	139866143	+	5	0	AGO1-4,AGO2	8mer	ugUUGUUUUAGUGAUCAGAAGGu	||::: || | :|||||||	ccAAUGGCCUC-CAGGUCUUCCa	0
MIMAT0000252	hsa-miR-7-5p	ENSG00000281508	AL078639.1	antisense	chrX	139866138	139866161	+	4	0	AGO1-4,AGO2	8mer	uguuGUUUUAGUGAU-CAGAAGGu	||:| | | | |||||||	cuucCAGACUAUCCAUGUCUUCCa	0
MIMAT0000252	hsa-miR-7-5p	ENSG00000281508	AL078639.1	antisense	chrX	139866158	139866179	+	8	0	AGO1,AGO1-4,AGO2	7mer-m8	uguUGUUUUAGUGAUCAGAAGGu	| |||||| || |||||||	uccAGAAAAUC-CUUGUCUUCCc	0
MIMAT0000252	hsa-miR-7-5p	ENSG00000281508	AL078639.1	antisense	chrX	139866194	139866215	+	8	0	AGO1,AGO1-4,AGO2,AGO3	8mer	uguUGUUUUAGUGAUCAGAAGGu	| |||||| | :|||||||	uccAAAAAAUC-CGGGUCUUCCa	0
MIMAT0000252	hsa-miR-7-5p	ENSG00000281508	AL078639.1	antisense	chrX	139866212	139866233	+	7	0	AGO1,AGO1-4,AGO2	8mer	uguUGUUUUAGUGAUCAGAAGGu	| :||||| | |||||||	uccAGGAAAUC-CGUGUCUUCCa	0
MIMAT0000252	hsa-miR-7-5p	ENSG00000281508	AL078639.1	antisense	chrX	139866231	139866251	+	4	0	AGO1-4,AGO2	8mer	ugUUGUUUUAGUGAUCAGAAGGu	|:|||: ||| |||||||	ccAGCAAGUCCAC--GUCUUCCa	0
MIMAT0000252	hsa-miR-7-5p	ENSG00000281508	AL078639.1	antisense	chrX	139866249	139866269	+	3	0	AGO1-4	8mer	ugUUGUUUUAGUGAUCAGAAGGu	||||||: ||: |||||||	ccAACAAAGCCAU--GUCUUCCa	0
MIMAT0000252	hsa-miR-7-5p	ENSG00000281508	AL078639.1	antisense	chrX	139866264	139866287	+	3	0	AGO1-4,AGO2	8mer	uguuGUUUUAGUGAU-CAGAAGGu	||:| | | | |||||||	cuucCAGACUAUCCAUGUCUUCCa	0
MIMAT0000252	hsa-miR-7-5p	ENSG00000281508	AL078639.1	antisense	chrX	139866284	139866305	+	6	0	AGO1,AGO1-4,AGO2	7mer-m8	uguUGUUUUAGUGAUCAGAAGGu	| |||||| || |||||||	uccAGAAAAUC-CUUGUCUUCCc	0
MIMAT0000252	hsa-miR-7-5p	ENSG00000281508	AL078639.1	antisense	chrX	139866320	139866341	+	4	0	AGO1-4,AGO2	8mer	uguugUUUUAGUGAUCAGAAGGu	|||||| | :|||||||	uccgaAAAAUC-CAGGUCUUCCa	0
MIMAT0000252	hsa-miR-7-5p	ENSG00000281508	AL078639.1	antisense	chrX	139866338	139866359	+	4	0	AGO1-4,AGO2	8mer	uguUGUUUUAGUGAUCAGAAGGu	| :||||| | |||||||	uccAGGAAAUC-CGUGUCUUCCa	0
MIMAT0000252	hsa-miR-7-5p	ENSG00000281508	AL078639.1	antisense	chrX	139866357	139866377	+	8	0	AGO1,AGO1-4,AGO2,AGO3	8mer	ugUUGUUUUAGUGAUCAGAAGGu	|:|||| ||| |||||||	ccAGCAAAUCCAC--GUCUUCCa	0
MIMAT0000252	hsa-miR-7-5p	ENSG00000281508	AL078639.1	antisense	chrX	139866375	139866395	+	11	0	AGO1,AGO1-4,AGO2,AGO3	8mer	ugUUGUUUUAGUGAUCAGAAGGu	||||||: ||: |||||||	ccAACAAAGCCAU--GUCUUCCa	0
MIMAT0000252	hsa-miR-7-5p	ENSG00000281508	AL078639.1	antisense	chrX	139866392	139866413	+	11	0	AGO1,AGO1-4,AGO2	8mer	uguUGUUUUAGUGAUCAGAAGGu	|: ||||:| | |||||||	uccAUCAAAUUAAU-GUCUUCCa	0
MIMAT0000252	hsa-miR-7-5p	ENSG00000281508	AL078639.1	antisense	chrX	139866407	139866431	+	14	0	AGO1,AGO1-4,AGO2,AGO3	8mer	uguuGUUUUAGUGA--UCAGAAGGu	| |: :||| |||||||	ucuuCCAGCCUACUUGUGUCUUCCa	0
MIMAT0000252	hsa-miR-7-5p	ENSG00000281508	AL078639.1	antisense	chrX	139866429	139866449	+	13	0	AGO1,AGO1-4,AGO2,AGO3	8mer	ugUUGUUUUAGUGAUCAGAAGGu	||||||: :|| |||||||	ccAACAAAGGUAC--GUCUUCCa	0
MIMAT0000252	hsa-miR-7-5p	ENSG00000281508	AL078639.1	antisense	chrX	139866447	139866467	+	7	0	AGO1-4	8mer	ugUUGUUUUAGUGAUCAGAAGGu	||||||: :|| |||||||	ccAACAAAGGUAC--GUCUUCCa	0
MIMAT0000252	hsa-miR-7-5p	ENSG00000281508	AL078639.1	antisense	chrX	139866465	139866485	+	6	0	AGO1-4	8mer	ugUUGUUUUAGUGAUCAGAAGGu	||||||: :|: |||||||	ccAACAAAGGUAU--GUCUUCCa	0
MIMAT0000252	hsa-miR-7-5p	ENSG00000281508	AL078639.1	antisense	chrX	139866483	139866503	+	6	0	AGO1-4	8mer	ugUUGUUUUAGUGAUCAGAAGGu	||||||: :|| |||||||	ccAACAAAGGUAC--GUCUUCCa	0
MIMAT0000252	hsa-miR-7-5p	ENSG00000281508	AL078639.1	antisense	chrX	139866500	139866521	+	8	0	AGO1-4,AGO2	8mer	uguUGUUUUAGUGAUCAGAAGGu	| |||||| | |||||||	uccAGAAAAUC-CACGUCUUCCa	0
MIMAT0000252	hsa-miR-7-5p	ENSG00000281508	AL078639.1	antisense	chrX	139866519	139866539	+	8	0	AGO1-4,AGO2	8mer	ugUUGUUUUAGUGAUCAGAAGGu	||| ||: ||: |||||||	ccAACCAAGCCAU--GUCUUCCa	0
MIMAT0000252	hsa-miR-7-5p	ENSG00000281508	AL078639.1	antisense	chrX	139866536	139866557	+	9	0	AGO1-4,AGO2	8mer	uguUGUUUUAGUGAUCAGAAGGu	| |||||| | |||||||	uccAGAAAAUC-CACGUCUUCCa	0
MIMAT0000252	hsa-miR-7-5p	ENSG00000281508	AL078639.1	antisense	chrX	139866554	139866575	+	12	0	AGO1,AGO1-4,AGO2	8mer	uguUGUUUUAGUGAUCAGAAGGu	| ||||| |: |||||||	uccAGAAAAU-AUAUGUCUUCCa	0
MIMAT0000252	hsa-miR-7-5p	ENSG00000281508	AL078639.1	antisense	chrX	139866573	139866593	+	11	0	AGO1,AGO1-4,AGO2	8mer	ugUUGUUUUAGUGAUCAGAAGGu	||| ||: :|| |||||||	ccAACUAAGCUAC--GUCUUCCa	0
MIMAT0000252	hsa-miR-7-5p	ENSG00000281508	AL078639.1	antisense	chrX	139866591	139866611	+	10	0	AGO1,AGO1-4,AGO2	7mer-m8	ugUUGUUUUAGUGAUCAGAAGGu	|||||| ||: |||||||	ccAACAAAUCCAU--GUCUUCCu	0
MIMAT0000252	hsa-miR-7-5p	ENSG00000281508	AL078639.1	antisense	chrX	139866606	139866629	+	10	0	AGO1,AGO1-4,AGO2	8mer	uguuGUUUUAGUGAU-CAGAAGGu	| | ||| | | |||||||	cuucCUAUAUCUCCAGGUCUUCCa	0
MIMAT0000252	hsa-miR-7-5p	ENSG00000281508	AL078639.1	antisense	chrX	139866642	139866665	+	12	0	AGO1,AGO1-4,AGO2	8mer	uguuGUUUUAG-UGAUCAGAAGGu	||: ||| :|| |||||||	cuucCAGCAUCUGCUCGUCUUCCa	0
MIMAT0000252	hsa-miR-7-5p	ENSG00000281508	AL078639.1	antisense	chrX	139866660	139866683	+	9	0	AGO1,AGO1-4,AGO2	8mer	uguuGUUUUAGUGAU-CAGAAGGu	||| ||| | | |||||||	cuucCAACAUCUCCACGUCUUCCa	0
MIMAT0000252	hsa-miR-7-5p	ENSG00000281508	AL078639.1	antisense	chrX	139866678	139866701	+	9	0	AGO1,AGO1-4,AGO2	8mer	uguuGUUUUAGUGAU-CAGAAGGu	||: ||| ||: |||||||	cuucCAGCAUCUCUGUGUCUUCCa	0
MIMAT0000252	hsa-miR-7-5p	ENSG00000281508	AL078639.1	antisense	chrX	139866696	139866719	+	12	0	AGO1-4,AGO2	8mer	uguuGUUUUAGUGAU-CAGAAGGu	||: ||| : | |||||||	cuucCAGCAUCUUCAUGUCUUCCa	0
MIMAT0000252	hsa-miR-7-5p	ENSG00000281508	AL078639.1	antisense	chrX	139866717	139866738	+	13	0	AGO1-4,AGO2	8mer	ugUUGUUUUAGUGAUCAGAAGGu	||| || | | ||||||||	ccAAC-AACUACCCAGUCUUCCa	0
MIMAT0000252	hsa-miR-7-5p	ENSG00000281508	AL078639.1	antisense	chrX	139866745	139866766	+	14	0	AGO1,AGO1-4,AGO2,AGO3	8mer	uguuGUUUUAGUGAUCAGAAGGu	||| ||| | |||||||	ggcuCAAUAUC-CAUGUCUUCCa	0
MIMAT0000252	hsa-miR-7-5p	ENSG00000281508	AL078639.1	antisense	chrX	139866786	139866807	+	9	0	AGO1-4	8mer	uguuGUUUUAGUGAUCAGAAGGu	::| ||: | :|||||||	cuucUGACAUU-CAGGUCUUCCa	0
MIMAT0000252	hsa-miR-7-5p	ENSG00000241769	LINC00893	antisense	chrX	148620785	148620809	-	1	0	AGO2	7mer-m8	ugUUGUUUUAGUGAU--CAGAAGGu	||| : | | | | |||||||	cuAACUGCACCUCCAGUGUCUUCCc	8
MIMAT0000252	hsa-miR-7-5p	ENSG00000235703	LINC00894	antisense	chrX	149108905	149108929	+	4	0	AGO2	7mer-m8	ugUUGUUUUAGUGAU--CAGAAGGu	||| : | | | | |||||||	cuAACUGCACCUCCAGUGUCUUCCc	7
