# Supplementary material for: UTRN as a potential biomarker in breast cancer: a comprehensive bioinformatics and in vitro study
Source: Sci Rep. 2024 Apr 2;14:7702. doi: 10.1038/s41598-024-58124-5 (PMC10987506; doi:10.1038/s41598-024-58124-5)
Supplement: Supplementary file 9 — Supplementary Table 5. [file 41598_2024_58124_MOESM9_ESM.xls]

Predicted binding lncRNAs of hsa-miR-877 from ENCORI database by correlation analysis.
#please cite:
#Zhou KR, Liu S, Cai L, et al. ENCORI: The Encyclopedia of RNA Interactomes.
#2.Li JH, et al.starBase v2.0: decoding miRNA-ceRNA, miRNA-ncRNA and protein-RNA interaction networks from large-scale CLIP-Seq data , Nucleic Acids Res. 2014 Jan;42:D92-7.
miRNAid	miRNAname	geneID	geneName	geneType	chromosome	start	end	strand	clipExpNum	degraExpNum	RBP	merClass	miRseq	align	targetSeq	pancancerNum
MIMAT0004949	hsa-miR-877-5p	ENSG00000226849	AL109811.1	antisense	chr1	11131593	11131615	+	1	0	AGO1-4	7mer-m8	gggacgcGGUAG---AGGAGAUg	||||| |||||||	uggacucCCAUCCUGUCCUCUAu	3
MIMAT0004949	hsa-miR-877-5p	ENSG00000117242	PINK1-AS	antisense	chr1	20976615	20976634	-	1	0	AGO2	7mer-m8	gggacgCGGUAGAGGAGAUg	|: :|||||||||	agguaaGUAGUCUCCUCUAu	3
MIMAT0004949	hsa-miR-877-5p	ENSG00000226167	AP4B1-AS1	antisense	chr1	114443226	114443243	+	1	0	AGO1-4	8mer	gggACGCGGUAGAGGAGAUg	||| || ||||||||	aaaUGC-ACA-CUCCUCUAa	6
MIMAT0004949	hsa-miR-877-5p	ENSG00000198468	FLVCR1-AS1	lincRNA	chr1	213030488	213030507	-	1	0	AGO2	8mer	gggaCGCGGUAGAGGAGAUg	|| :: ||||||||	guaaGCAGUGGCUCCUCUAa	1
MIMAT0004949	hsa-miR-877-5p	ENSG00000237101	AC092809.4	antisense	chr1	224415291	224415310	+	2	0	AGO2	8mer	gggACGCGGUAGAGGAGAUg	|| ||:| ||||||||	ugaUGGGCUAGCUCCUCUAa	2
MIMAT0004949	hsa-miR-877-5p	ENSG00000204792	LINC01291	lincRNA	chr2	75160039	75160061	+	1	0	AGO1-4	7mer-m8	ggGACGCG-GUAG--AGGAGAUg	|||: | ::|| |||||||	uuCUGUACAUGUCAGUCCUCUAu	0
MIMAT0004949	hsa-miR-877-5p	ENSG00000222041	CYTOR	lincRNA	chr2	87906159	87906177	+	1	0	AGO2	8mer	ggGACGCGGUAGAGGAGAUg	|||| |:: ||||||||	ccCUGCUCUG-CUCCUCUAa	6
MIMAT0004949	hsa-miR-877-5p	ENSG00000284879	AC133644.3	processed_transcript	chr2	87906159	87906177	+	1	0	AGO2	8mer	ggGACGCGGUAGAGGAGAUg	|||| |:: ||||||||	ccCUGCUCUG-CUCCUCUAa	0
MIMAT0004949	hsa-miR-877-5p	ENSG00000227403	LINC01806	lincRNA	chr2	162105008	162105027	+	1	0	AGO1-4	7mer-m8	gggacgcgguagAGGAGAUg	|||||||	aaguaaauuuagUCCUCUAg	2
MIMAT0004949	hsa-miR-877-5p	ENSG00000223960	AC009948.1	antisense	chr2	179295473	179295492	+	1	0	AGO2	7mer-m8	gggacgcgGUAGAGGAGAUg	::|:|||||||	uucauucaUGUUUCCUCUAu	5
MIMAT0004949	hsa-miR-877-5p	ENSG00000206573	THUMPD3-AS1	antisense	chr3	9437459	9437478	-	1	0	AGO2	7mer-m8	ggGACGCGGUAGAGGAGAUg	:||: |: ||||||||	ugUUGUACUUGCUCCUCUAg	3
MIMAT0004949	hsa-miR-877-5p	ENSG00000242086	MUC20-OT1	lincRNA	chr3	195425527	195425546	+	1	0	AGO1-4	7mer-m8	gggACGCGGUAGAGGAGAUg	| | :: | |||||||	gggUUCAUUUUAUCCUCUAu	7
MIMAT0004949	hsa-miR-877-5p	ENSG00000242086	MUC20-OT1	lincRNA	chr3	195425534	195425546	+	1	0	AGO1-4	7mer-m8	gggacgcgguAGAGGAGAUg	| |||||||	#NAME?	7
MIMAT0004949	hsa-miR-877-5p	ENSG00000224652	LINC00885	lincRNA	chr3	195871115	195871134	+	1	0	AGO1-4	7mer-m8	ggGACGCGGUAGAGGAGAUg	|| | | :|||||||||	ugCUCCUCGGUCUCCUCUAc	9
MIMAT0004949	hsa-miR-877-5p	ENSG00000259959	AC107068.1	lincRNA	chr4	47844093	47844109	-	1	0	AGO2	7mer-m8	ggGACGCGGUAGAGGAGAUg	||| |:|| |||||||	auCUG-GUCA--UCCUCUAu	4
MIMAT0004949	hsa-miR-877-5p	ENSG00000251095	AC097478.1	antisense	chr4	90607723	90607743	+	1	0	AGO2	7mer-m8	ggGACGCGGU-AGAGGAGAUg	|| | || |||||||||	guCUACUACAUUCUCCUCUAu	4
MIMAT0004949	hsa-miR-877-5p	ENSG00000246876	LINC02466	lincRNA	chr4	130645466	130645485	-	1	0	AGO1-4	8mer	gggacgcgGUAGAGGAGAUg	::| |||||||	auugaaaaUGUGUCCUCUAa	1
MIMAT0004949	hsa-miR-877-5p	ENSG00000188242	AC010442.1	3prime_overlapping_ncRNA	chr5	471758	471776	-	13	0	AGO1,AGO1-4,AGO2,AGO3	7mer-m8	gggACG-CGGUAGAGGAGAUg	||| |||| |||||||	aaaUGCAGCCA--UCCUCUAu	2
MIMAT0004949	hsa-miR-877-5p	ENSG00000272335	AC093297.2	lincRNA	chr5	44828134	44828153	+	2	0	AGO1-4	8mer	gggacgcgguagAGGAGAUg	|||||||	gcaaacuggaaaUCCUCUAa	4
MIMAT0004949	hsa-miR-877-5p	ENSG00000152931	PART1	lincRNA	chr5	59819651	59819671	+	1	0	AGO1-4	7mer-m8	gggACGCGGUA-GAGGAGAUg	|| | | | :|||||||	acaUGGGACUUGUUCCUCUAg	4
MIMAT0004949	hsa-miR-877-5p	ENSG00000245556	SCAMP1-AS1	lincRNA	chr5	77655141	77655160	-	2	1	AGO1-4,AGO2	8mer	gggacgcgguAGAGGAGAUg	|||||||||	uccucacuuuUCUCCUCUAa	11
MIMAT0004949	hsa-miR-877-5p	ENSG00000225177	AL590617.2	antisense	chr6	139018393	139018415	+	1	0	AGO1	8mer	ggGACGCG---GUAGAGGAGAUg	|||: | :| |||||||	ccCUGUCCAAAUAAAUCCUCUAa	2
MIMAT0004949	hsa-miR-877-5p	ENSG00000271122	AC018647.2	antisense	chr7	35735233	35735251	+	1	0	AGO1-4	7mer-m8	ggGAC-GCGGUAGAGGAGAUg	||| |:| ||||||||	acCUGAAGUC--CUCCUCUAc	3
MIMAT0004949	hsa-miR-877-5p	ENSG00000281103	TRG-AS1	antisense	chr7	38417933	38417952	+	2	0	AGO2	8mer	gggacgcGGUAGAGGAGAUg	:||| |||||||	uuaccuuUCAUGUCCUCUAa	8
MIMAT0004949	hsa-miR-877-5p	ENSG00000273142	AC073335.2	lincRNA	chr7	66368637	66368657	+	1	0	AGO2	8mer	gggacGCGGU-AGAGGAGAUg	| ||| |||||||	guaaaCCCCAGGAUCCUCUAa	4
MIMAT0004949	hsa-miR-877-5p	ENSG00000273142	AC073335.2	lincRNA	chr7	66370002	66370020	+	1	0	AGO1-4	7mer-m8	ggGACGCGGUAGAGGAGAUg	|| :| :| |||||||	acCUCUG-AGUGUCCUCUAg	4
MIMAT0004949	hsa-miR-877-5p	ENSG00000279996	AC004491.1	TEC	chr7	75255708	75255727	-	2	0	AGO1-4	7mer-m8	ggGACGCGGUAGAGGAGAUg	:||:| : | |||||||	caUUGUGAUCUGUCCUCUAu	1
MIMAT0004949	hsa-miR-877-5p	ENSG00000272686	AC006333.2	antisense	chr7	123390453	123390472	+	1	0	AGO1-4	8mer	gggacgcgGUAGAGGAGAUg	|| ||||||||	caaaacugCAACUCCUCUAa	12
MIMAT0004949	hsa-miR-877-5p	ENSG00000280347	AC000123.3	TEC	chr7	127003370	127003388	-	1	0	AGO1-4	7mer-m8	ggGACGCGGUAGAGGAGAUg	|| |: || |||||||	cuCUUAGUGAU-UCCUCUAu	9
MIMAT0004949	hsa-miR-877-5p	ENSG00000272812	AC004908.2	sense_intronic	chr8	183499	183519	+	1	0	AGO1-4	7mer-m8	gggACGCGGUAG-AGGAGAUg	| | || | |||||||	guaUUCAACAGCUUCCUCUAu	3
MIMAT0004949	hsa-miR-877-5p	ENSG00000246339	EXTL3-AS1	antisense	chr8	28555642	28555663	-	2	0	AGO1-4	7mer-m8	ggGACGCGGUAG--AGGAGAUg	|| : ||| : |||||||	auCUCUACCACUGAUCCUCUAc	3
MIMAT0004949	hsa-miR-877-5p	ENSG00000246339	EXTL3-AS1	antisense	chr8	28557552	28557571	-	1	0	AGO1-4	7mer-m8	gggacgcgGUAGAGGAGAUg	|| :|||||||	uuuuuuaaCAGUUCCUCUAc	3
MIMAT0004949	hsa-miR-877-5p	ENSG00000255366	AC120036.4	lincRNA	chr8	48104200	48104219	+	3	2	AGO2	7mer-m8	gggacgcgguAGAGGAGAUg	|:|||||||	auaagaauguUUUCCUCUAc	7
MIMAT0004949	hsa-miR-877-5p	ENSG00000246528	AC079089.1	antisense	chr8	70749115	70749134	+	1	0	AGO2	7mer-m8	gggacgcgguagAGGAGAUg	|||||||	cccagauuuuagUCCUCUAc	5
MIMAT0004949	hsa-miR-877-5p	ENSG00000250295	RDH10-AS1	antisense	chr8	74224845	74224865	-	1	0	AGO1-4	7mer-m8	ggGACGCGGU-AGAGGAGAUg	:|| || | |:|||||||	ggUUGGGCAACUUUCCUCUAc	2
MIMAT0004949	hsa-miR-877-5p	ENSG00000179577	AP003471.1	sense_intronic	chr8	105432806	105432826	-	1	0	AGO2	8mer	gggacgcgGU-AGAGGAGAUg	|| |:|||||||	uaauuuaaCAUUUUCCUCUAa	1
MIMAT0004949	hsa-miR-877-5p	ENSG00000179577	AP003471.1	sense_intronic	chr8	105432824	105432845	-	1	0	AGO2	8mer	ggGACGCGGUA--GAGGAGAUg	:||| :| | ||||||||	ucUUGCUUCUUUACUCCUCUAa	1
MIMAT0004949	hsa-miR-877-5p	ENSG00000259820	AC083843.3	lincRNA	chr8	135808626	135808647	-	1	0	AGO1-4	8mer	gggacgCGGU--AGAGGAGAUg	|||| | |||||||	auaccaGCCAGGUGUCCUCUAa	4
MIMAT0004949	hsa-miR-877-5p	ENSG00000281649	EBLN3P	lincRNA	chr9	37088750	37088771	+	1	0	AGO2	8mer	gggacgcGGUA--GAGGAGAUg	|:|| :|||||||	uuccuuuCUAUUCUUCCUCUAa	8
MIMAT0004949	hsa-miR-877-5p	ENSG00000230185	C9orf147	antisense	chr9	115247773	115247793	-	1	0	AGO2	7mer-m8	gggacgcgGUAG-AGGAGAUg	|| | |||||||	guucuuaaCACCUUCCUCUAu	4
MIMAT0004949	hsa-miR-877-5p	ENSG00000197308	GATA3-AS1	lincRNA	chr10	8095205	8095219	-	1	0	AGO1-4	7mer-m8	gggacgcgguaGAGGAGAUg	||||||||	#NAME?	4
MIMAT0004949	hsa-miR-877-5p	ENSG00000197308	GATA3-AS1	lincRNA	chr10	8095205	8095222	-	1	0	AGO1-4	7mer-m8	ggGACGCGGUAGAGGAGAUg	|| | :|: ||||||||	ccCU-CUUCG-CUCCUCUAc	4
MIMAT0004949	hsa-miR-877-5p	ENSG00000273038	AL365203.2	lincRNA	chr10	33176252	33176271	-	1	0	AGO1	7mer-m8	gggacgcgguAGAGGAGAUg	| |||||||	auuuauauuuUAUCCUCUAc	3
MIMAT0004949	hsa-miR-877-5p	ENSG00000269821	KCNQ1OT1	antisense	chr11	2701026	2701049	-	1	0	AGO2	7mer-m8	ggGA-CGCGGUA---GAGGAGAUg	|| || || | ||||||||	guCUGGCCCCUUGUGCUCCUCUAg	4
MIMAT0004949	hsa-miR-877-5p	ENSG00000269821	KCNQ1OT1	antisense	chr11	2712450	2712469	-	2	0	AGO1-4	8mer	gggacgcgGUAGAGGAGAUg	|| |||||||	guuaacugCAGAUCCUCUAa	4
MIMAT0004949	hsa-miR-877-5p	ENSG00000256588	AC027544.2	sense_intronic	chr11	18529155	18529174	-	1	0	AGO1-4	7mer-m8	ggGACGCGGUAG-AGGAGAUg	|| | :: || |||||||	uuCU-CUUUUUCUUCCUCUAu	3
MIMAT0004949	hsa-miR-877-5p	ENSG00000278952	AP003068.4	TEC	chr11	64886437	64886456	+	1	0	AGO1-4	7mer-m8	ggGACGCG-GUAGAGGAGAUg	|| | | || |||||||	auCUUCACACA-GUCCUCUAg	0
MIMAT0004949	hsa-miR-877-5p	ENSG00000245532	NEAT1	lincRNA	chr11	65202258	65202279	+	8	0	AGO1-4	7mer-m8	ggGAC-GC-GGUAGAGGAGAUg	||| :| :||| |||||||	auCUGUUGUUCAUAUCCUCUAc	1
MIMAT0004949	hsa-miR-877-5p	ENSG00000245532	NEAT1	lincRNA	chr11	65202741	65202760	+	6	0	AGO1-4	7mer-m8	gggacgcggUAGAGGAGAUg	| :|||||||	gaagauaaaAGUUCCUCUAu	1
MIMAT0004949	hsa-miR-877-5p	ENSG00000260401	AP002761.4	sense_overlapping	chr11	72952735	72952754	+	3	0	AGO1-4	7mer-m8	gggacGCGGUAGAGGAGAUg	| |: |||||||||	uggguCCCUCUCUCCUCUAg	5
MIMAT0004949	hsa-miR-877-5p	ENSG00000282977	PCBP2-OT1	non_coding	chr12	53858514	53858533	+	1	0	AGO1-4	7mer-m8	gggacgcgguagAGGAGAUg	|||||||	uggagacugaaaUCCUCUAu	0
MIMAT0004949	hsa-miR-877-5p	ENSG00000212694	LINC01089	lincRNA	chr12	122240415	122240435	-	3	0	AGO1-4	7mer-m8	gggacgcGGU-AGAGGAGAUg	|:| |:|||||||	aauauauCUAGUUUCCUCUAu	6
MIMAT0004949	hsa-miR-877-5p	ENSG00000247373	AC055713.1	lincRNA	chr12	124064881	124064901	-	1	0	AGO1-4	7mer-m8	ggGA-CGCGGUAGAGGAGAUg	|| | ||| :|||||||	gcCUAGAGCCUCUUCCUCUAu	4
MIMAT0004949	hsa-miR-877-5p	ENSG00000281026	N4BP2L2-IT2	sense_intronic	chr13	33082314	33082336	-	2	0	AGO1-4,AGO2	8mer	ggGAC-GCGGUAG--AGGAGAUg	||| | |:||| |||||||	uuCUGUCCCUAUCAUUCCUCUAa	8
MIMAT0004949	hsa-miR-877-5p	ENSG00000157306	ZFHX2-AS1	processed_transcript	chr14	24028173	24028190	+	2	1	AGO1-4	8mer	ggGACGCGGUAGAGGAGAUg	|| | || ||||||||	uuCUUCCCC--CUCCUCUAa	5
MIMAT0004949	hsa-miR-877-5p	ENSG00000258630	LINC02292	lincRNA	chr14	95801171	95801189	+	1	0	AGO1-4	7mer-m8	gggACGCGGUAGAGGAGAUg	||| ||| ||||||||	aggUGC-CCACCUCCUCUAg	4
MIMAT0004949	hsa-miR-877-5p	ENSG00000224078	SNHG14	processed_transcript	chr15	25364666	25364685	+	1	0	AGO2	7mer-m8	gggacgcgguAGAGGAGAUg	|:|||||||	ucccuauaguUUUCCUCUAu	7
MIMAT0004949	hsa-miR-877-5p	ENSG00000259254	AC022405.1	sense_intronic	chr15	40935213	40935231	+	1	0	AGO2	7mer-m8	ggGACGCGGUAGAGGAGAUg	|||| :|| |||||||	gcCUGC-AUAUAUCCUCUAc	2
MIMAT0004949	hsa-miR-877-5p	ENSG00000261771	DNAAF4-CCPG1	processed_transcript	chr15	55669179	55669197	-	5	0	AGO1,AGO1-4,AGO2	7mer-m8	gggACGCGGUAGAGGAGAUg	|| ||: | |||||||	acaUGGGCUCU-UCCUCUAg	6
MIMAT0004949	hsa-miR-877-5p	ENSG00000277782	AC068870.2	lincRNA	chr15	81292139	81292158	-	2	0	AGO1-4	8mer	ggGACGCGGUAGAGGAGAUg	||| || |||||||	ucCUGAAACAGGUCCUCUAa	3
MIMAT0004949	hsa-miR-877-5p	ENSG00000260361	AC106028.3	sense_intronic	chr15	93323926	93323945	-	1	0	AGO1-4	8mer	gggacGCGGUAGAGGAGAUg	:| | | |||||||	uaaaaUGACCUAUCCUCUAa	4
MIMAT0004949	hsa-miR-877-5p	ENSG00000272888	LINC01578	processed_transcript	chr15	93430017	93430036	+	1	0	AGO2	8mer	gggacgcgguagAGGAGAUg	|||||||	gcaucuaaagagUCCUCUAa	5
MIMAT0004949	hsa-miR-877-5p	ENSG00000272888	LINC01578	processed_transcript	chr15	93435243	93435262	+	3	0	AGO1-4	8mer	gggacgcGGUAGAGGAGAUg	|:: |||||||	ccucaaaCUGAAUCCUCUAa	5
MIMAT0004949	hsa-miR-877-5p	ENSG00000280376	AC012186.3	TEC	chr16	46707491	46707510	-	1	0	AGO2	7mer-m8	gggacgcgguagAGGAGAUg	|||||||	agacuuauggcgUCCUCUAg	1
MIMAT0004949	hsa-miR-877-5p	ENSG00000261241	LINC02128	lincRNA	chr16	50934636	50934654	+	1	0	AGO1-4	7mer-m8	gggacgcgGUAGAGGAGAUg	|| ||||||||	agcauucaCA-CUCCUCUAc	0
MIMAT0004949	hsa-miR-877-5p	ENSG00000261864	AC130462.1	processed_transcript	chr16	68112361	68112382	+	4	0	AGO1-4	7mer-m8	gggacGCGG--UAGAGGAGAUg	|||| |||||||||	uagauCGCCUGUUCUCCUCUAu	2
MIMAT0004949	hsa-miR-877-5p	ENSG00000259972	AC009120.2	processed_transcript	chr16	74340578	74340597	-	1	0	AGO1-4	7mer-m8	gggacgcgguaGAGGAGAUg	:|||||||	uauuuaauuugUUCCUCUAg	6
MIMAT0004949	hsa-miR-877-5p	ENSG00000261061	AC092718.4	sense_intronic	chr16	81064979	81064998	+	8	0	AGO1-4,AGO2	7mer-m8	gggacgcgguaGAGGAGAUg	||||||||	uuuaaaaacccCUCCUCUAc	0
MIMAT0004949	hsa-miR-877-5p	ENSG00000261226	AC092384.3	sense_intronic	chr16	89005764	89005784	-	2	0	AGO1-4	7mer-m8	gggACGCGG-UAGAGGAGAUg	||:||: : |||||||	ggaUGUGCUGGGAUCCUCUAg	4
MIMAT0004949	hsa-miR-877-5p	ENSG00000280046	AC104581.4	TEC	chr17	7764814	7764832	+	2	0	AGO1-4	7mer-m8	ggGACGCGGUAGAGGAGAUg	|| :||::| |||||||	agCUAUGCUGU-UCCUCUAg	4
MIMAT0004949	hsa-miR-877-5p	ENSG00000269947	AC135178.5	lincRNA	chr17	8181506	8181525	+	1	0	AGO2	8mer	ggGACGCGGUAGAGGAGAUg	||| :: ||||||||	uuCUGGAAUGCCUCCUCUAa	2
MIMAT0004949	hsa-miR-877-5p	ENSG00000273018	AC107983.2	processed_transcript	chr17	18415382	18415401	-	2	0	AGO2	8mer	ggGACGCGGUAGAGGAGAUg	|| | :: |:|||||||	uaCUUCAUUUUUUCCUCUAa	2
MIMAT0004949	hsa-miR-877-5p	ENSG00000264608	AC005726.3	sense_intronic	chr17	26928966	26928986	-	1	0	AGO1-4	7mer-m8	gggacgcGGUA-GAGGAGAUg	|:|| ||||||||	accaaucCUAUACUCCUCUAg	1
MIMAT0004949	hsa-miR-877-5p	ENSG00000188825	LINC00910	lincRNA	chr17	41464710	41464729	-	46	0	AGO1,AGO1-4,AGO2,AGO3	7mer-m8	gggACGCGGUAGAGGAGAUg	| :| :| |||||||	auaUCUGAUACGUCCUCUAu	8
MIMAT0004949	hsa-miR-877-5p	ENSG00000265282	AC005828.4	lincRNA	chr17	61507945	61507964	-	1	0	AGO1-4	7mer-m8	ggGACGCGGUAGAGGAGAUg	|| | || :|||||||	caCUUCACCUCUUCCUCUAc	2
MIMAT0004949	hsa-miR-877-5p	ENSG00000264853	AC011933.2	sense_intronic	chr17	73367610	73367629	-	1	0	AGO1-4	7mer-m8	gggacgCGGUAGAGGAGAUg	|: : :|||||||	uucacaGUAGGUUCCUCUAu	0
MIMAT0004949	hsa-miR-877-5p	ENSG00000163597	SNHG16	processed_transcript	chr17	74557394	74557413	+	5	0	AGO1-4,AGO2	7mer-m8	gggacgcgguagAGGAGAUg	|||||||	gccggaaaaggaUCCUCUAg	1
MIMAT0004949	hsa-miR-877-5p	ENSG00000163597	SNHG16	processed_transcript	chr17	74559243	74559266	+	18	0	AGO1,AGO1-4,AGO2,AGO3	8mer	ggGACG-CGGU--A-GAGGAGAUg	|||| ||:| | :|||||||	cuCUGCUGCUAAUUGUUCCUCUAa	1
MIMAT0004949	hsa-miR-877-5p	ENSG00000267432	DNAH17-AS1	processed_transcript	chr17	76495530	76495549	+	1	0	AGO2	8mer	gggacgcgguagAGGAGAUg	|||||||	gaggagagggagUCCUCUAa	1
MIMAT0004949	hsa-miR-877-5p	ENSG00000272688	AP005329.3	lincRNA	chr18	3246795	3246814	-	1	0	AGO1-4	8mer	gggacgcgguagAGGAGAUg	|||||||	gagagagugggaUCCUCUAa	0
MIMAT0004949	hsa-miR-877-5p	ENSG00000263753	LINC00667	lincRNA	chr18	5241712	5241734	+	1	0	AGO2	7mer-m8	ggGACG-CGGUAG--AGGAGAUg	|||| :|| | |||||||	gcCUGCUAUCAACAAUCCUCUAc	6
MIMAT0004949	hsa-miR-877-5p	ENSG00000253392	AC119403.1	antisense	chr19	2915406	2915425	-	1	0	AGO1-4	7mer-m8	gggacgcgGUAGAGGAGAUg	|| ||||||||	ugucccaaCACCUCCUCUAu	3
MIMAT0004949	hsa-miR-877-5p	ENSG00000267100	ILF3-AS1	lincRNA	chr19	10764212	10764231	-	2	0	AGO1-4	7mer-m8	ggGACGCGGUAGAGGAGAUg	||| | : |||||||	acCUGGUCGGGGUCCUCUAg	6
MIMAT0004949	hsa-miR-877-5p	ENSG00000267886	AC074135.1	lincRNA	chr19	23258054	23258073	+	1	0	AGO1-4	7mer-m8	ggGACGCGGUAGAGGAGAUg	|||: ||: |||||||	caCUGUUCCGCGUCCUCUAc	1
MIMAT0004949	hsa-miR-877-5p	ENSG00000276570	AC010327.5	processed_transcript	chr19	55738897	55738915	-	3	0	AGO2	7mer-m8	ggGACGCGGUAGAGGAGAUg	| || ||| ||||||||	caCCGC-CCACCUCCUCUAc	1
MIMAT0004949	hsa-miR-877-5p	ENSG00000268568	AC007228.2	lincRNA	chr19	57184320	57184337	-	1	0	AGO1	7mer-m8	ggGACGCGGUAGAGGAGAUg	:| | ||| |||||||	ccUUUCCCCA--UCCUCUAu	1
MIMAT0004949	hsa-miR-877-5p	ENSG00000176593	AC008969.1	processed_transcript	chr19	58517602	58517621	+	1	0	AGO1-4	7mer-m8	gggacgcgGUAGAGGAGAUg	|| |||||||	ugccacuaCACAUCCUCUAg	6
MIMAT0004949	hsa-miR-877-5p	ENSG00000268333	AL132655.1	lincRNA	chr20	57409255	57409276	-	1	0	AGO2	7mer-m8	gggacgcGGUAG--AGGAGAUg	|:||| |||||||	ggacaucCUAUCUUUCCUCUAg	1
MIMAT0004949	hsa-miR-877-5p	ENSG00000276786	BX640515.1	lincRNA	chr20	59945561	59945580	+	2	0	AGO1-4	7mer-m8	gggaCGCGGUAGAGGAGAUg	| |:: ||||||||	ccagGGGUUUCCUCCUCUAu	4
MIMAT0004949	hsa-miR-877-5p	ENSG00000235123	DSCAM-AS1	antisense	chr21	41756670	41756688	+	6	0	AGO1-4	7mer-m8	gggaCGCGGUAGAGGAGAUg	| |||| ||||||||	caacGGGCCA-CUCCUCUAg	4
MIMAT0004949	hsa-miR-877-5p	ENSG00000235954	TTC28-AS1	processed_transcript	chr22	28404003	28404022	+	1	0	AGO1-4	7mer-m8	gggacgCGGUAG-AGGAGAUg	||| || |||||||	ucacagGCC-UCAUCCUCUAc	5
MIMAT0004949	hsa-miR-877-5p	ENSG00000272821	U62317.3	antisense	chr22	50963042	50963063	+	1	0	AGO1-4	7mer-m8	ggGAC-GCG-GUAGAGGAGAUg	||| | | | | |||||||	acCUGUCACUCCUGUCCUCUAc	3
MIMAT0004949	hsa-miR-877-5p	ENSG00000270012	AC232271.1	lincRNA	chrX	49131474	49131492	+	1	1	AGO1-4	7mer-m8	ggGACGCGGUAGAGGAGAUg	|| :||: |||||||	ucCU-UGCUUGAUCCUCUAu	5
MIMAT0004949	hsa-miR-877-5p	ENSG00000235437	LINC01278	processed_transcript	chrX	62648503	62648522	-	6	0	AGO1-4	8mer	gggacgcGGUAGAGGAGAUg	|| |||||||||	caaucucCCCUCUCCUCUAa	9
MIMAT0004949	hsa-miR-877-5p	ENSG00000235437	LINC01278	processed_transcript	chrX	62651226	62651245	-	2	0	AGO1-4	7mer-m8	ggGACGCGGUAGAGGAGAUg	|| | ||:|||||||	aaCUUCUAAAUUUCCUCUAu	9
MIMAT0004949	hsa-miR-877-5p	ENSG00000229807	XIST	lincRNA	chrX	73044715	73044734	-	7	0	AGO1,AGO2	7mer-m8	gggacgcgguAGAGGAGAUg	| |||||||	gaggaaaguuUAUCCUCUAu	2
MIMAT0004949	hsa-miR-877-5p	ENSG00000229807	XIST	lincRNA	chrX	73069844	73069866	-	9	0	AGO2	7mer-m8	ggGACGC--GG-UAGAGGAGAUg	|||:| |: :| |||||||	ugCUGUGGUCUGGUGUCCUCUAu	2
